# Supplementary material for: Magnitude, risk factors and economic impacts of diabetic emergencies in developing countries: A systematic review
Source: PLoS One. 2025 Feb 4;20(2):e0317653. doi: 10.1371/journal.pone.0317653 (PMC11793792; doi:10.1371/journal.pone.0317653)
Supplement: S2 Table — A: Risk of bias assessment of the studies included in this systematic review, B: Methodological Quality of the economic evaluation studies. (ZIP) [file pone.0317653.s002.zip]

Archive with 2 entries (2 files):
- S2 Table A.pdf
- S2 Table B.pdf
