# Supplementary material for: Magnitude, risk factors and economic impacts of diabetic emergencies in developing countries: A systematic review
Source: PLoS One. 2025 Feb 4;20(2):e0317653. doi: 10.1371/journal.pone.0317653 (PMC11793792; doi:10.1371/journal.pone.0317653)
Supplement: S1 File — (XLS) [file pone.0317653.s003.xls]

## Sheet: Sheet1
ID	Study	Included(yes/No)	Reasons for exclusion
1	Kalla Vyas A, Oud L. Temporal patterns of hospitalizations for diabetic ketoacidosis in children and adolescents. PLoS One. 2021;16(1):e0245012.	No	No Available Data
2	Aikins Ad-G, Unwin N, Agyemang C, Allotey P, Campbell C, Arhinful D. Commentary Tackling Africa's chronic disease burden: from the local to the global. 2010.	No	Review
3	Andrade‐Castellanos CA, Colunga‐Lozano LE, Delgado‐Figueroa N, Gonzalez‐Padilla DA. Subcutaneous rapid‐acting insulin analogues for diabetic ketoacidosis. Cochrane Database of Systematic Reviews. 2016(1).	No	Systematic Review
4	BENOIT SR, HORA IA, ZHANG Y, GREGG E. 1553-P: hyperglycemic crisis mortality trends, US, 2000-2015. Diabetes. 2019;68(Supplement_1).	No	Collection of Reprots
5	Branch NCfHSDoHCSHCS, Statistics NCfH. Summary, National Hospital Discharge Survey: US Department of Health and Human Services, Public Health Service, Centers …; 2006.	No	No Available Data
6	Control CfD, Prevention. National diabetes statistics report: estimates of diabetes and its burden in the United States, 2014. Atlanta, GA: US Department of Health and Human Services. 2014;2014.	No	Report
7	Everett EM, Copeland T, Wisk LE, Chao LC. Risk Factors for Hyperosmolar Hyperglycemic State in Pediatric Type 2 Diabetes. Pediatric diabetes. 2023;2023.	No	No available data
8	Farrar D, Simmonds M, Bryant M, Sheldon TA, Tuffnell D, Golder S, et al. Hyperglycaemia and risk of adverse perinatal outcomes: systematic review and meta-analysis Prevalence Of Metabolic Syndrome Among Apparently Healthy Workforce Elevated Prevalence of Abnormal Glucose Metabolism and Other Endocrine Disorders in Patients with β-Thalassemia Major: A Meta-Analysis Development of type 2 diabetes m…	No	Systematic review and Meta-Analysis
9	Graves E. Detailed diagnoses and procedures, national hospital discharge survey, 1995: US Department of Health and Human Services, Centers for Disease Control …; 1997.	No	Time boundray
10	Krinsley JS, Grover A. Severe hypoglycemia in critically ill patients: Risk factors and outcomes*. Critical Care Medicine. 2007;35(10).	No	Review
11	Lau LA-O, Lew JA-O, Borschmann KA-O, Thijs VA-O, Ekinci EA-OX, Vanhorebeek IA-O, et al. Prevalence of diabetes and its effects on stroke outcomes: A meta-analysis and literature	No	Meta-Analysis
12	Liu JA-OhooX, Bai RA-Ohoo, Chai ZA-Ohoo, Cooper MEA-Ohoo, Zimmet PZA-Ohoo, Zhang LA-OX. Low- and middle-income countries demonstrate rapid growth of type 2 diabetes: an analysis based on Global Burden of Disease 1990–2019 data. (0012-186X (Print)).	No	Review
13	MacIsaac RJ, Lee Ly Fau - McNeil KJ, McNeil Kj Fau - Tsalamandris C, Tsalamandris C Fau - Jerums G, Jerums G. Influence of age on the presentation and outcome of acidotic and hyperosmolar diabetic emergencies. (1444-0903 (Print)).	No	Not avialable data
14	Miranda JJ, Kinra S Fau - Casas JP, Casas Jp Fau - Davey Smith G, Davey Smith G Fau - Ebrahim S, Ebrahim S, Jannoo Z, et al. Non-communicable diseases in low- and middle-income countries: context, determinants and health policy Medication Adherence and Diabetes Self-Care Activities Among Patients With Type 2 Diabetes Mellitus. (1365-3156 (Electronic)).	No	No available data
15	Organization WH, Canada PHAo. Preventing chronic diseases: a vital investment: World Health Organization; 2005.	No	Conference abstract
16	Pande S, Hiller JE, Nkansah N, Bero L. The effect of pharmacist‐provided non‐dispensing services on patient outcomes, health service utilisation and costs in low‐ and middle‐income countries. Cochrane Database of Systematic Reviews. 2013(2).	No	Review
17	Roglic G. Global report on diabetes: World Health Organization; 2016.	No	Report
18	Somagutta MR, Agadi K, Hange N, Jain MS, Batti E, Emuze BO, et al. Euglycemic Diabetic Ketoacidosis and Sodium-Glucose Cotransporter-2 Inhibitors: A Focused Review of Pathophysiology, Risk Factors, and Triggers. (2168-8184 (Print)).	No	Review
19	Somagutta MR, Agadi K, Hange N, Jain MS, Batti E, Emuze BO, et al. Euglycemic Diabetic Ketoacidosis and Sodium-Glucose Cotransporter-2 Inhibitors: A Focused Review of Pathophysiology, Risk Factors, and Triggers Clinical Effects of Balanced Crystalloids vs Saline in Adults With Diabetic Ketoacidosis: A Subgroup Analysis of Cluster Randomized Clinical Trials Risk factors for mortality in children w…	No	Mixed Studies
20	Song P, Yu J, Chan KY, Theodoratou E, Rudan I. Prevalence, risk factors and burden of diabetic retinopathy in China: a systematic review and meta-analysis. (2047-2986 (Electronic)).	No	Review and Meta-Analysis
21	Statistics NCfH. National hospital discharge and ambulatory surgery data [article online]. 2009.	No	Not avialable diabetic emergencies datas
22	Swash M. Doctor and patient: In Hutchison’s Clinical Methods. 20th edn. 1995.	No	Time boundray
23	Usher-Smith JA, Thompson MJ, Sharp SJ, Walter FM. Factors associated with the presence of diabetic ketoacidosis at diagnosis of diabetes in children and young adults: a systematic review. Bmj. 2011;343.	No	Systematic Review
24	Worku D, Hamza L, Woldemichael K. Patterns of diabetic complications at jimma university specialized hospital, southwest ethiopia. Ethiopian journal of health sciences. 2010;20(1).	No	Not inclusive report of Diabetic emergencies
25	Mudly S, Rambiritch V, Mayet L. An identification of the risk factors implicated in diabetic ketoacidosis (DKA) in type 1 and type 2 diabetes mellitus. South African Family Practice. 2007;49(10):1.	No	Not inclusive report of Diabetic emergencies
26	Ogbera AO, Awobusuyi J, Unachukwu C, Fasanmade O. Clinical features, predictive factors and outcome of hyperglycaemic emergencies in a developing country. BMC Endocrine Disorders. 2009;9:1-5.	No	Review
27	Liu W, McGuire HC, Kissimova-Skarbek K, Zhou X, Han X, Wang Y, et al. Factors Associated with Acute Complications among Individuals with Type 1 Diabetes in China: The 3C Study. Endocrine research. 2020;45(1):1-8.	No	Non inclusive Participants
28	Mao W, Yip C-MW, Chen W. Complications of diabetes in China: health system and economic implications. BMC public health. 2019;19(1):1-11.	No	Used mix approaches
29	Hall V, Thomsen RW, Henriksen O, Lohse N. Diabetes in Sub Saharan Africa 1999-2011: epidemiology and public health implications. A systematic review. BMC public health. 2011;11(1):1-12.	No	Systematic Review
30	Mutyambizi C, Pavlova M, Chola L, Hongoro C, Groot W. Cost of diabetes mellitus in Africa: a systematic review of existing literature. Globalization and health. 2018;14(1):1-13.	No	Systematic Review
31	Lamri L, Gripiotis E, Ferrario A. Diabetes in Algeria and challenges for health policy: a literature review of prevalence, cost, management and outcomes of diabetes and its complications. Globalization and health. 2014;10(1):1-14.	No	Review
32	Beltran G. Diabetic emergencies: new strategies for an old disease. Emerg Med Pract. 2014;16(6):1-19.	No	Review
33	Ngaruiya C, Bernstein R, Leff R, Wallace L, Agrawal P, Selvam A, et al. Systematic review on chronic non-communicable disease in disaster settings. BMC public health. 2022;22(1):1-88.	No	Systemtatic Review
34	uk IHSGshsa. Glucose concentrations of less than 3.0 mmol/l (54 mg/dl) should be reported in clinical trials: a joint position statement of the American Diabetes Association and the Europian Association for the Study of Diabetes. Diabetologia. 2017;60(1):3-6.	No	Report
35	Abebe N, Kebede T, Addise D. Diabetes in Ethiopia 2000–2016 prevalence and related acute and chronic complications; a systematic review. Afr J Diabetes Med. 2017;25(2):7-12.	No	Systematic Review
36	Kansra P, Oberoi S. Cost of diabetes and its complications: results from a STEPS survey in Punjab, India. Global Health Research and Policy. 2023;8(1):11.	No	Not Included diabetic emergencis data
37	Alourfi Z, Homsi H. Precipitating factors, outcomes, and recurrence of diabetic ketoacidosis at a university hospital in Damascus. Avicenna Journal of Medicine. 2015;5(01):11-5.	No	Unavialable prevalence/incidence data
38	Lindner LM, Rathmann W, Rosenbauer J. Inequalities in glycaemic control, hypoglycaemia and diabetic ketoacidosis according to socio-economic status and area-level deprivation in Type 1 diabetes mellitus: a systematic review. Diabetic Medicine. 2018;35(1):12-32.	No	Review
39	Jairath N. Implications of gender differences on coronary artery disease risk reduction in women. AACN clinical issues. 2001;12(1):17-28.	No	Not specific to Diabetic emergencies
40	Getie A, Wondmieneh A, Bimerew M, Gedefaw G, Demis A. Determinants of diabetes ketoacidosis among diabetes mellitus patients at North Wollo and Waghimra zone public hospitals, Amhara region, Northern Ethiopia. BMC Endocr Disord. 2021;21(1):26.	No	Unmatched case control
41	Bradford AL, Crider CC, Xu X, Naqvi SH. Predictors of recurrent hospital admission for patients presenting with diabetic ketoacidosis and hyperglycemic hyperosmolar state. Journalof clinical medicine research. 2017;9(1):35.	No	Unavialable prevalence/incidence data
42	Zafar J, Bhatti F, Akhtar N, Rasheed U, Bashir R, Humayun S, et al. Prevalence and risk factors for diabetes mellitus in a selected urban population of a city in Punjab. JPMA The Journal of the Pakistan Medical Association. 2011;61(1):40-7.	No	No available data
43	Edo AE. Clinical profile and outcomes of adult patients with hyperglycemic emergencies managed at a tertiary care hospital in Nigeria. Nigerian medical journal : journal of the Nigeria Medical Association. 2012;53(3):121-5.	Yes	/
44	Kansra P, Oberoi S. Cost of diabetes and its complications: results from a STEPS survey in Punjab, India. Global Health Research and Policy. 2023;8(1):11.	No	No available data
45	Alourfi Z, Homsi H. Precipitating factors, outcomes, and recurrence of diabetic ketoacidosis at a university hospital in Damascus. Avicenna Journal of Medicine. 2015;5(01):11-5.	No	No Available Dsta
46	Lindner LM, Rathmann W, Rosenbauer J. Inequalities in glycaemic control, hypoglycaemia and diabetic ketoacidosis according to socio‐economic status and area‐level deprivation in Type 1 diabetes mellitus: a systematic review. Diabetic Medicine. 2018;35(1):12-32.	No	Systmematic Review
47	Jairath N. Implications of gender differences on coronary artery disease risk reduction in women. AACN clinical issues. 2001;12(1):17-28.	No	Not Avialble Data
48	Getie A, Wondmieneh A, Bimerew M, Gedefaw G, Demis A. Determinants of diabetes ketoacidosis among diabetes mellitus patients at North Wollo and Waghimra zone public hospitals, Amhara region, Northern Ethiopia. BMC Endocr Disord. 2021;21(1):26.	No	No Available Data
49	Bradford AL, Crider CC, Xu X, Naqvi SH. Predictors of recurrent hospital admission for patients presenting with diabetic ketoacidosis and hyperglycemic hyperosmolar state. Journal of clinical medicine research. 2017;9(1):35.	No	No Available Data
50	Kasinathan D, Girijakumari NR, Marimuthu PN, Ramar M, Muthusamy K. Awareness on type II diabetes and its complication among Sivaganga district population in tamilnadu: A cross section survey. Journal of Advanced Scientific Research. 2013;4(01):38-42.	Yes	/
51	Assefa B, Wondimu A, Abrha S, Dinda SC, Demeke B, Gebre-Samuel N, et al. Pharmacoeconomic evaluation of anti diabetic treatment at Ayder referral hospital, Mekelle, Ethiopia. Age (Years). 2014;35(56):43.08.	Yes	/
52	Reddy Y, Ganie Y, Pillay K. Characteristics of children presenting with newly diagnosed type 1 diabetes. South African Journal of Child Health. 2013;7(2):46-8.	No	No inclusive Data
53	Odeh R, Gharaibeh L, Daher A, Albaramki J, Ashour B, Al Barakat F, et al. Frequency, Clinical Characteristics and Predictors of Ketoacidosis at Diagnosis of Type One Diabetes Mellitus in Children and Adolescents from Jordan. Journal of clinical research in pediatric endocrinology. 2023;15(1):46-54.	No	Non inclusive Participants
54	Barnard K, Thomas S, Royle P, Noyes K, Waugh N. Fear of hypoglycaemia in parents of young children with type 1 diabetes: a systematic review. BMC pediatrics. 2010;10:50.	No	Systmetic Review
55	Al-Obaidi AH, Alidrisi HA, Mansour AA. Precipitating factors for diabetic ketoacidosis among patients with type 1 diabetes mellitus: the effect of socioeconomic status. Dubai Diabetes and Endocrinology Journal. 2019;25(1-2):52-60.	Yes	/
56	Brenner ZR. Management of hyperglycemic emergencies. AACN clinical issues. 2006;17(1):56-65; quiz 91-3.	Yes	No Available Data
57	Passanisi S, Salzano G, Basile P, Bombaci B, Caime F, Rulli I, et al. Prevalence and clinical features of severe diabetic ketoacidosis treated in pediatric intensive care unit: a 5-year monocentric experience. Italian journal of pediatrics. 2023;49(1):58.	Yes	/
58	Price A, Losek J, Jackson B. Hyperglycaemic hyperosmolar syndrome in children: patient characteristics, diagnostic delays and associated complications. Journal of Paediatrics and Child Health. 2016;52(1):80-4.	No	Not available
59	Muneer M, Akbar I. Acute Metabolic Emergencies in Diabetes: DKA, HHS and EDKA. Advances in experimental medicine and biology. 2021;1307:85-114.	Yes	/
60	Bateganya MH, Luie JR, Nambuya AP, Otim MA. Morbidity and mortality among diabetic patients admitted to Mulago Hospital, Uganda. Malawi medical journal : the journal of Medical Association of Malawi. 2003;15(3):91-4.	Yes	/
61	Franke P. Eating disorders and insulin misuse in people with type 1 diabetes. Journal of Diabetes Nursing. 2014;18(3):92-8.	No	No available data
62	Ugege O, Ibitoye PK, Jiya NM. Childhood diabetes mellitus in sokoto, north-western Nigeria: A ten year review. Sahel Medical Journal. 2013;16(3):97.	No	Not available Data
63	Ennis E. The hyperosmolar hyperglycemic syndrome. Diabetes Review. 1994;2:115-26.	No	Year of study
64	Alotaibi R, Alsulami M, Hijji S, Alghamdi S, Alnahdi Y, Alnahdi H, et al. Diabetic ketoacidosis in Saudi Arabia: factors precipitating initial admission and readmission. Annals of Saudi medicine. 2022;42(2):119-26.	No	No available data
65	Buowari OY. Diabetes mellitus in developing countries and case series. Diabetes mellitus-Insights and Perspectives Rijeka, Croatia: InTechOpen. 2013:131.	No	Case Series
66	Kitabchi AE, Umpierrez GE, Murphy MB, Barrett EJ, Kreisberg RA, Malone JI, et al. Management of hyperglycemic crises in patients with diabetes. Diabetes care. 2001;24(1):131-53.	No	Review
67	Albuali WH, Al-Qahtani MH. Diabetic Ketoacidosis and its Severity Predictors in Type 1 Diabetic Children; A 10-year Experience of A Teaching Hospital in Saudi Arabia. The review of diabetic studies : RDS. 2022;18(3):146-51.	No	Review
68	Tilaye T, Chala B. Assessment of acute complications of diabetes mellitus using clinical records of diabetic patients in Adama Hospital Medical College, Oromia Regional State, Ethiopia. Journal of Diabetology. 2021;12(2):151-6.	Yes	/
69	Wolfsdorf JI, Glaser N, Agus M, Fritsch M, Hanas R, Rewers A, et al. ISPAD Clinical Practice Consensus Guidelines 2018: Diabetic ketoacidosis and the hyperglycemic hyperosmolar state. Pediatric diabetes. 2018;19:155-77.	No	Non inclusive Participants
70	Liu J, Wang R, Ganz ML, Paprocki Y, Schneider D, Weatherall J. The burden of severe hypoglycemia in type 1 diabetes. Current Medical Research and Opinion. 2018;34(1):171-7.	No	No available data
71	Nigatu T. Epidemiology, complications and management of diabetes in Ethiopia: a systematic review. Journal of diabetes. 2012;4(2):174-80.	No	Systematic Review
72	Bassili A, Omar M, Tognoni G. The adequacy of diabetic care for children in a developing country. Diabetes research and clinical practice. 2001;53(3):187-99.	Yes
73	Kakusa M, Kamanga B, Ngalamika O, Nyirenda S. Comatose and noncomatose adult diabetic ketoacidosis patients at the University Teaching Hospital, Zambia: Clinical profiles, risk factors, and mortality outcomes. Indian journal of endocrinology and metabolism. 2016;20(2):199-205.	No	No available Data
74	Große J, Hornstein H, Manuwald U, Kugler J, Glauche I, Rothe U. Incidence of diabetic ketoacidosis of new-onset type 1 diabetes in children and adolescents in different countries correlates with human development index (HDI): an updated systematic review, meta-analysis, and meta-regression. Hormone and Metabolic Research. 2018;50(03):209-22.	No	Systematic Review
75	Umpierrez G, Korytkowski M. Diabetic emergencies - ketoacidosis, hyperglycaemic hyperosmolar state and hypoglycaemia. Nat Rev Endocrinol. 2016;12(4):222-32.	No	Systematic Review
76	Adem A, Demis T, Feleke Y. Trend of diabetic admissions in Tikur Anbessa and St. Paul's University Teaching Hospitals from January 2005-December 2009, Addis Ababa, Ethiopia. Ethiop Med J. 2011;49(3):231-8.	Yes	/
77	Kaser S, Sourij H, Clodi M, Schneeweiß B, Laggner AN, Luger A. [Treatment of acute diabetic metabolic crises in adults (Update 2023) : Hyperglycemic hyperosmolar state and ketoacidotic metabolic disorder]. Wiener klinische Wochenschrift. 2023;135(Suppl 1):237-41.	No	No available data
78	McCusker J, Cardin S, Bellavance F, Belzile E. Return to the emergency department among elders: patterns and predictors. Academic emergency medicine : official journal of the Society for Academic Emergency Medicine. 2000;7(3):249-59.	No	No available data
79	Li L, Li L. Risk factors for diabetic ketoacidosis in acute pancreatitis patients with type 2 diabetes. BMC gastroenterology. 2023;23(1):257.	No	No available data
80	Richman PB, Brogan GX, Jr., Nashed AH, Hollander JE, Thode HC, Jr. Do diabetic patients have higher in-hospital complication rates when admitted from the emergency department for possible myocardial ischemia? Academic emergency medicine : official journal of the Society for Academic Emergency Medicine. 2000;7(3):264-8.	No	No available data
81	Ajayi EA, Ajayi AO. Pattern and outcome of diabetic admissions at a federal medical center: a 5-year review. Annals of African medicine. 2009;8(4):271-5.	Yes	/
82	Feleke Y, Enquselassie F. Cost of hospitalization of diabetic patients admitted at Tikur Anbessa Specialized Hospital, Addis Ababa, Ethiopia. Ethiopian medical journal. 2007;45(3):275-82.	Yes	/
83	Beshyah SA, Chowdhury TA, Ghouri N, Lakhdar AA. Risk of diabetic ketoacidosis during Ramadan fasting: A critical reappraisal. Diabetes research and clinical practice. 2019;151:290-8.	No	Critical Apreasal
84	Zhang P, Zhang X, Brown J, Vistisen D, Sicree R, Shaw J, et al. Global healthcare expenditure on diabetes for 2010 and 2030. Diabetes research and clinical practice. 2010;87(3):293-301.	No	No available data
85	Curkendall SM, Natoli JL, Alexander CM, Nathanson BH, Haidar T, Dubois RW. Economic and Clinical Impact of Inpatient Diabetic Hypoglycemia. Endocrine Practice. 2009;15(4):302-12.	No	Limited descrption of diabetic emergencies
86	Ahmed MM. Clinical presentation of diabetic emergencies in university hospital. vol. 2014;3:308-14.	No	No available Data
87	Acharya LD, Rau NR, Udupa N, Rajan MS, Vijayanarayana K. Assessment of cost of illness for diabetic patients in South Indian tertiary care hospital. Journal of pharmacy & bioallied sciences. 2016;8(4):314-20.	No	No Available Data
88	Karges B, Tittel SR, Bey A, Freiberg C, Klinkert C, Kordonouri O, et al. Continuous glucose monitoring versus blood glucose monitoring for risk of severe hypoglycaemia and diabetic ketoacidosis in children, adolescents, and young adults with type 1 diabetes: a population-based study. The lancet Diabetes & endocrinology. 2023;11(5):314-23.	No	A study from Developed countires
89	Shalitin S, Fisher S, Yackbovitch-Gavan M, de Vries L, Lazar L, Lebenthal Y, et al. Ketoacidosis at onset of type 1 diabetes is a predictor of long-term glycemic control. Pediatric diabetes. 2018;19(2):320-8.	No	No available Date
90	Siddiqi L, VanAarsen K, Iansavichene A, Yan J. Risk factors for adverse outcomes in adult and pediatric patients with hyperglycemia presenting to the emergency department: a systematic review. Canadian Journal of Diabetes. 2019;43(5):361-9. e2.	No	Systematic Review
91	Segerer H, Wurm M, Grimsmann JM, Karges B, Neu A, Sindichakis M, et al. Diabetic Ketoacidosis at Manifestation of Type 1 Diabetes in Childhood and Adolescence—Incidence and Risk Factors. Deutsches Arzteblatt international. 2021;118(22):367-72.	No	A study from Developed countires
92	Samahy MH, Elbarbary NS, Elmorsi HM. Current status of diabetes management, glycemic control and complications in children and adolescents with diabetes in Egypt. Where do we stand now? And where do we go from here? Diabetes research and clinical practice. 2015;107(3):370-6.	No	No available data
93	Karki L, Khadka M, Oli MP, Joti S, Tamrakar R, Adhikari S, et al. Diabetic Ketoacidosis among Diabetic Patients Admitted in the Department of Medicine of a Tertiary Care Centre: A Descriptive Cross-sectional Study. JNMA; journal of the Nepal Medical Association. 2023;61(261):409-12.	No	Limited descrption of diabetic emergencies
94	Cashen K, Petersen T. Diabetic Ketoacidosis. Pediatrics in review. 2019;40(8):412-20.	No	Review
95	Lotter N, Lahri S, van Hoving D. The burden of diabetic emergencies on the resuscitation area of a district-level public hospital in Cape Town. African Journal of Emergency Medicine. 2021;11(4):416-21.	Yes	/
96	Jayashree M, Singhi S. Diabetic ketoacidosis Predictors of outcome in a pediatric intensive care unit of a developing country*. Pediatric Critical Care Medicine. 2004;5(5):427-33.	No	Non inclusive Participants
97	Cengiz E, Xing D, Wong JC, Wolfsdorf JI, Haymond MW, Rewers A, et al. Severe hypoglycemia and diabetic ketoacidosis among youth with type 1 diabetes in the T1D Exchange clinic registry. Pediatric diabetes. 2013;14(6):447-54.	No	Non inclusive Participants
98	Mutter R, Stocks C. Using Healthcare Cost and Utilization Project (HCUP) data for emergency medicine research. Annals of emergency medicine. 2014;64(5):458-60.	No	No Available Data
99	Booth AM, Wright KE, Outhwaite H. Centre for Reviews and Dissemination databases: value, content, and developments. International journal of technology assessment in health care. 2010;26(4):470-2.	No	No available data
100	Del Degan S, Dubé F, Gagnon C, Boulet G. Risk factors for recurrent diabetic ketoacidosis in adults with type 1 diabetes. Canadian journal of diabetes. 2019;43(7):472-6. e1.	No	No available data
101	Clapin H, Smith G, Vijayanand S, Jones T, Davis E, Haynes A. Moderate and severe diabetic ketoacidosis at type 1 diabetes onset in children over two decades: A population-based study of prevalence and long-term glycemic outcomes. Pediatric diabetes. 2022;23(4):473-9.	No	Non inclusive Participants
102	Li J, Yang D, Yan J, Huang B, Zhang Y, Weng J, et al. Secondary diabetic ketoacidosis and severe hypoglycaemia in patients with established type 1 diabetes mellitus in China: a multicentre registration study. Diabetes/metabolism research and reviews. 2014;30(6):497-504.	Yes	/
103	Nyenwe EA, Kitabchi AE. The evolution of diabetic ketoacidosis: An update of its etiology, pathogenesis and management. Metabolism. 2016;65(4):507-21.	No	No available Data
104	Tomic D, Shaw JE, Magliano DJ. The burden and risks of emerging complications of diabetes mellitus. Nat Rev Endocrinol. 2022;18(9):525-39.	No	No Available Data
105	Morwessel NJ. The genetic basis of diabetes mellitus. AACN clinical issues. 1998;9(4):539-54.	No	No Avilable Data
106	Sivanandan S, Sinha A, Jain V, Lodha R. Management of diabetic ketoacidosis. Indian journal of pediatrics. 2011;78(5):576-84.	No	Not available Data
107	Fayfman M, Pasquel FJ, Umpierrez GE. Management of Hyperglycemic Crises: Diabetic Ketoacidosis and Hyperglycemic Hyperosmolar State. Medical Clinics of North America. 2017;101(3):587-606.	No	No Available Data
108	Atun R, Davies JI, Gale EA, Bärnighausen T, Beran D, Kengne AP, et al. Diabetes in sub-Saharan Africa: from clinical care to health policy. The lancet Diabetes & endocrinology. 2017;5(8):622-67.	No	Review
109	Elamin A, Altahir H, Ismail B, Tuvemo T. Clinical pattern of childhood type 1 (insulin-dependent) diabetes mellitus in the Sudan. Diabetologia. 1992;35:645-8.	No	studied befor 2000
110	Richman PB, Brogan GX, Jr., Nashed AN, Thode HC, Jr. Clinical characteristics of diabetic vs nondiabetic patients who "rule-in" for acute myocardial infarction. Academic emergency medicine : official journal of the Society for Academic Emergency Medicine. 1999;6(7):719-23.	No	studied befor 2000
111	Ogbera AO, Chinenye S, Onyekwere A, Fasanmade O. Prognostic indices of diabetes mortality. Ethnicity & disease. 2007;17(4):721-5.	Yes
112	Gebre BB, Assefa ZM. Magnitude and associated factors of diabetic complication among diabetic patients attending Gurage zone hospitals, South West Ethiopia. BMC Research Notes. 2019;12(1):780.	Yes
113	Hermann JM, Meusers M, Bachran R, Kuhnle‐Krahl U, Jorch N, Hofer SE, et al. Self-reported regular alcohol consumption in adolescents and emerging adults with type 1 diabetes: A neglected risk factor for diabetic ketoacidosis? Multicenter analysis of 29 630 patients from the DPV Registry. Pediatric diabetes. 2017;18(8):817-23.	No	study from Developed Ccountries
114	Weber JE, Chudnofsky CR, Boczar M, Boyer EW, Wilkerson MD, Hollander JE. Cocaine-associated chest pain: how common is myocardial infarction? Academic emergency medicine : official journal of the Society for Academic Emergency Medicine. 2000;7(8):873-7.	No	study on other acute complications
115	Rahak K, Ibrahim MN, Mahar S, Devi P, Noor N, Khoso ZA. Precipitating Factors and Outcome of Diabetic Ketoacidosis among Children and Adolescents with Type-1 Diabetes Mellitus. Journal of the College of Physicians and Surgeons--Pakistan : JCPSP. 2023;33(8):900-5.	No	Non included participants
116	Cryer P. Hypoglycaemia: the limiting factor in the glycaemic management of type I and type II diabetes. Diabetologia. 2002;45:937-48.	No	Review
117	Afroz A, Alramadan MJ, Hossain MN, Romero L, Alam K, Magliano DJ, et al. Cost-of-illness of type 2 diabetes mellitus in low and lower-middle income countries: a systematic review. BMC health services research. 2018;18(1):972.	No	Systematic Review
118	Kalscheuer H, Serfling G, Schmid S, Lehnert H. Diabetic emergencies: Hypoglycemia, ketoacidotic and hyperglycemic hyperosmolar nonketotic coma. Der Internist. 2017;58:1020-8.	No	None English lanugage
119	Wild S, Roglic G, Green A, Sicree R, King H. Global prevalence of diabetes: estimates for the year 2000 and projections for 2030. Diabetes care. 2004;27(5):1047-53.	No	Review
120	Poon SW, Tung JY, Wong WH, Cheung PT, Fu AC, Pang GS, et al. Diabetic ketoacidosis in children with new-onset type 1 diabetes mellitus: demographics, risk factors and outcome: an 11 year review in Hong Kong. Journal of pediatric endocrinology & metabolism : JPEM. 2022;35(9):1132-40.	No	Review
121	Smith SW, Pheley A, Collier R, Rahmatullah A, Johnson L, Peterson PK. Severe sepsis in the emergency department and its association with a complicated clinical course. Academic emergency medicine : official journal of the Society for Academic Emergency Medicine. 1998;5(12):1169-76.	No	study befor 2000
122	Negera GZ, Weldegebriel B, Fekadu G. Acute Complications of Diabetes and its Predictors among Adult Diabetic Patients at Jimma Medical Center, Southwest Ethiopia. Diabetes, Metabolic Syndrome and Obesity. 2020;13(null):1237-42.	Yes	/
123	Tittel SR, Sondern KM, Weyer M, Poeplau T, Sauer BM, Schebek M, et al. Multicentre analysis of hyperglycaemic hyperosmolar state and diabetic ketoacidosis in type 1 and type 2 diabetes. Acta diabetologica. 2020;57(10):1245-53.	No	study from Developed Ccountry
124	Rugg-Gunn CEM, Dixon E, Jorgensen AL, Usher-Smith JA, Marcovecchio ML, Deakin M, et al. Factors Associated With Diabetic Ketoacidosis at Onset of Type 1 Diabetes Among Pediatric Patients: A Systematic Review. JAMA pediatrics. 2022;176(12):1248-59.	No	Systematic Review
125	Kim S. Burden of hospitalizations primarily due to uncontrolled diabetes: implications of inadequate primary health care in the United States. Diabetes care. 2007;30(5):1281-2.	No	study from Developed Country
126	Ezzati M, Lopez AD, Rodgers A, Vander Hoorn S, Murray CJ. Selected major risk factors and global and regional burden of disease. the lancet. 2002;360(9343):1347-60.	No	Review
127	Zawudie AB, Daka DW, Teshome D, Ergiba MS. Economic Burden of Diabetic Mellitus Among Patients on Follow-up Care in Hospitals of Southwest Shewa Zone, Central Ethiopia. BMC health services research. 2022;22(1):1398.	No	No Available Data
128	Simeone JC, Shah S, Ganz ML, Sullivan S, Koralova A, LeGrand J, et al. Healthcare resource utilization and cost among patients with type 1 diabetes in the United States. Journal of managed care & specialty pharmacy. 2020;26(11):1399-410.	No	study from Developed Country
129	Holman N, Woch E, Dayan C, Warner J, Robinson H, Young B, et al. National Trends in Hyperglycemia and Diabetic Ketoacidosis in Children, Adolescents, and Young Adults With Type 1 Diabetes: A Challenge Due to Age or Stage of Development, or Is New Thinking About Service Provision Needed? Diabetes care. 2023;46(7):1404-8.	No	study from Developed Country
130	Jensen ET, Stafford JM, Saydah S, D'Agostino RB, Dolan LM, Lawrence JM, et al. Increase in Prevalence of Diabetic Ketoacidosis at Diagnosis Among Youth With Type 1 Diabetes: The SEARCH for Diabetes in Youth Study. Diabetes care. 2021;44(7):1573-8.	No	Not Included participants
131	Desai D, Mehta D, Mathias P, Menon G, Schubart UK. Health care utilization and burden of diabetic ketoacidosis in the US over the past decade: a nationwide analysis. Diabetes care. 2018;41(8):1631-8.	No	study from Developed country
132	Lingvay I, Legendre JL, Kaloyanova PF, Zhang S, Adams-Huet B, Raskin P. Insulin-based versus triple oral therapy for newly diagnosed type 2 diabetes: which is better? Diabetes care. 2009;32(10):1789-95.	No	Review
133	Ibald-Mulli A, Seufert J, Grimsmann JM, Laimer M, Bramlage P, Civet A, et al. Identification of predictive factors of diabetic ketoacidosis in type 1 diabetes using a subgroup discovery algorithm. Diabetes, obesity & metabolism. 2023;25(7):1823-9.	No	No available Data
134	Naser AY, Alwafi H, Alsairafi Z. Cost of hospitalisation and length of stay due to hypoglycaemia in patients with diabetes mellitus: a cross-sectional study. Pharmacy practice. 2020;18(2):1847.	yes	/
135	Randall L, Begovic J, Hudson M, Smiley D, Peng L, Pitre N, et al. Recurrent diabetic ketoacidosis in inner-city minority patients: behavioral, socioeconomic, and psychosocial factors. Diabetes care. 2011;34(9):1891-6.	No	No Avialable Data
136	Nuseir Q, Almousa S, Alhazaimeh F, Al-Domi M, Alhabashneh Rf. THE PRECIPITATING FACTOR OF DIABETIC KETOACIDOSIS FOR PATIENTS ADMITTED INTENSIVE CARE UNIT AT PRINCE RASHID HOSPITAL IN JORDAN. Indian Research Journal of Pharmacy and Science. 2019;6:1926-31.	No	No Available Data
137	Al Hayek AA, Robert AA, Al-Shaikh R, Alhojele M, Aloufi S, Sabri D, et al. Factors associated with the presence of diabetic ketoacidosis: A retrospective analysis of patients with type 1 diabetes in Saudi Arabia. Diabetes & metabolic syndrome. 2020;14(6):2117-22.	No	No available Data
138	Usher-Smith J, Thompson M, Ercole A, Walter F. Variation between countries in the frequency of diabetic ketoacidosis at first presentation of type 1 diabetes in children: a systematic review. Diabetologia. 2012;55:2878-94.	No	Systematic Review
139	Pasquel FJ, Umpierrez GE. Hyperosmolar hyperglycemic state: a historic review of the clinical presentation, diagnosis, and treatment. Diabetes care. 2014;37(11):3124-31.	No	Review
140	Starekova J, Reeder SB. Liver fat quantification: where do we stand? Abdominal radiology (New York). 2020;45(11):3386-99.	No	Review
141	Iradukunda A, Kembabazi S, Ssewante N, Kazibwe A, Kabakambira JD. Diabetic complications and associated factors: a 5-year Facility-Based Retrospective Study at a Tertiary Hospital in Rwanda. Diabetes, Metabolic Syndrome and Obesity. 2021:4801-10.	Yes	/
142	Bishu KG, Jenkins C, Yebyo HG, Atsbha M, Wubayehu T, Gebregziabher M. Diabetes in Ethiopia: A systematic review of prevalence, risk factors, complications, and cost. Obesity Medicine. 2019;15:100132.	No	Review
143	Jasper U, Opara M, Pyiki E. Prevalence and clinical pattern of acute and chronic complications in African diabetic patients. British Journal of Medicine and Medical Research. 2014;4(30):4908.	Yes	/
144	Page MJ, McKenzie JE, Bossuyt PM, Boutron I, Hoffmann TC, Mulrow CD, et al. The PRISMA 2020 statement: an updated guideline for reporting systematic reviews. International journal of surgery. 2021;88:105906.	No	Systematic Review
145	Alwafi H, Alsharif AA, Wei L, Langan D, Naser AY, Mongkhon P, et al. Incidence and prevalence of hypoglycaemia in type 1 and type 2 diabetes individuals: A systematic review and meta-analysis. Diabetes research and clinical practice. 2020;170:108522.	No	Systematic Review
146	Chatwin H, Broadley M, Speight J, Cantrell A, Sutton A, Heller S, et al. The impact of hypoglycaemia on quality of life outcomes among adults with type 1 diabetes: A systematic review. Diabetes research and clinical practice. 2021;174:108752.	No	Systematic Review
147	Abate MD, Semachew A, Emishaw S, Meseret F, Azmeraw M, Algaw D, et al. Incidence and predictors of hyperglycemic emergencies among adult diabetic patients in Bahir Dar city public hospitals, Northwest Ethiopia, 2021: A multicenter retrospective follow-up study. Frontiers in public health. 2023;11:1116713.	Yes	/
148	Chepulis L, Papa V, Lao C, Wu J, Riguetto CM, McClintock JM, et al. Epidemiology of Diabetic Ketoacidosis in the Waikato Region of New Zealand: 2000-2019. Journal of diabetes research. 2023;2023:4715783.	No	study from Developed Country
149	Ndebele NFM, Naidoo M. The management of diabetic ketoacidosis at a rural regional hospital in KwaZulu-Natal. African journal of primary health care & family medicine. 2018;10(1):e1-e6.	Yes	/
150	McLarty RP, Alloyce JP, Chitema GG, Msuya LJ. Glycemic control, associated factors, acute complications of Type 1 Diabetes Mellitus in children, adolescents and young adults in Tanzania. Endocrinology, diabetes & metabolism. 2021;4(2):e00200.	No	Ineligible participants
151	Mathers CD, Loncar D. Projections of global mortality and burden of disease from 2002 to 2030. PLoS medicine. 2006;3(11):e442.	No	Review
152	Tabatabai A, Rabin J, Menaker J, Madathil R, Galvagno S, Menne A, et al. Factor VIII and Functional Protein C Activity in Critically Ill Patients With Coronavirus Disease 2019: A Case Series. A&A practice. 2020;14(7):e01236.	No	Case Series
153	Tomic D, Craig ME, Magliano DJ, Shaw JE. Reasons for hospitalisation in youth with type 1 diabetes, 2010-2019. Diabet Med. 2024;41(1):e15218.	No	study from Developed Country
154	Farsani SF, Brodovicz K, Soleymanlou N, Marquard J, Wissinger E, Maiese BA. Incidence and prevalence of diabetic ketoacidosis (DKA) among adults with type 1 diabetes mellitus (T1D): a systematic literature review. BMJ open. 2017;7(7):e016587.	No	Systemtic Review
155	Sarfo-Kantanka O, Sarfo FS, Oparebea Ansah E, Eghan B, Ayisi-Boateng NK, Acheamfour-Akowuah E. Secular trends in admissions and mortality rates from diabetes mellitus in the central belt of Ghana: a 31-year review. PloS one. 2016;11(11):e0165905.	Yes	/
156	Animaw W, Seyoum Y. Increasing prevalence of diabetes mellitus in a developing country and its related factors. PloS one. 2017;12(11):e0187670.	No	Unavailable subgroup data
157	Souza L, Kraemer GC, Koliski A, Carreiro JE, Cat MNL, Lacerda L, et al. DIABETIC KETOACIDOSIS AS THE INITIAL PRESENTATION OF TYPE 1 DIABETES IN CHILDREN AND ADOLESCENTS: EPIDEMIOLOGICAL STUDY IN SOUTHERN BRAZIL. Revista paulista de pediatria : orgao oficial da Sociedade de Pediatria de Sao Paulo. 2020;38:e2018204.	No	Review
158	Tumini S, Baki S, Kosteria I, Di Giuseppe I, Levantini G. Incidence of Type 1 diabetes and factors associated with presence and severity of ketoacidosis at onset in children. Acta bio-medica : Atenei Parmensis. 2022;93(1):e2022009.	No	Ineligible participants
159	Karslioglu French E, Donihi AC, Korytkowski MT. Diabetic ketoacidosis and hyperosmolar hyperglycemic syndrome: review of acute decompensated diabetes in adult patients. Bmj. 2019;365:l1114.	No	Review
160	Seth P, Kaur H, Kaur M. Clinical profile of diabetic ketoacidosis: a prospective study in a tertiary care hospital. Journal of clinical and diagnostic research: JCDR. 2015;9(6):OC01.	No	No available Data
161	ElSayed NA, Aleppo G, Aroda VR, Bannuru RR, Brown FM, Bruemmer D, et al. Summary of revisions: Standards of Care in Diabetes—2023. Diabetes care. 2023;46(Supplement_1):S5-S9.	No	Abstract
162	Mbugua PK, Otieno CF, Kayima JK, Amayo AA, McLigeyo SO. Diabetic ketoacidosis: clinical presentation and precipitating factors at Kenyatta National Hospital, Nairobi. East African medical journal. 2005;82(12 Suppl):S191-6.	Yes	/
163	Umpierrez G, Korytkowski M. Diabetic emergencies—ketoacidosis, hyperglycaemic hyperosmolar state and hypoglycaemia. Nature Reviews Endocrinology. 2016;12(4):222-32.	No	Review
164	Böber Ε, Büyükgebiz Α, Verrotti Α, Chiarelli F. Hypoglycemia, hypoglycemia unawareness and counterregulation in children and adolescents with type 1 diabetes mellitus. Journal of Pediatric Endocrinology and Metabolism. 2005;18(9):831-42.	No	Review
165	Akena D, Okello ES, Simoni J, Wagner G. The development and tailoring of a peer support program for patients with diabetes mellitus and depression in a primary health care setting in Central Uganda. BMC Health Services Research. 2020;20:1-8.	No	no available Data
166	Azmiardi A, Murti B, Febrinasari RP, Tamtomo DG. The effect of peer support in diabetes self-management education on glycemic control in patients with type 2 diabetes: a systematic review and meta-analysis. Epidemiology and health. 2021;43:e2021090.	No	Systematic Review
167	Baumann LC, Frederick N, Betty N, Jospehine E, Agatha N. A demonstration of peer support for Ugandan adults with type 2 diabetes. International journal of behavioral medicine. 2015;22:374-83.	No	No available Data
168	Brenner ZR. Management of hyperglycemic emergencies. AACN advanced critical care. 2006;17(1):56-65.	No	Guideline
169	Burudpakdee C, Khan ZM, Gala S, Nanavaty M, Kaura S. Impact of patient programs on adherence and persistence in inflammatory and immunologic diseases: a meta-analysis. Patient preference and adherence. 2015:435-48.	No	Meta-Analysis
170	1. Chiasson J-L, Aris-Jilwan N, Bélanger R, Bertrand S, Beauregard H, Ékoé J-M, et al. Diagnosis and treatment of diabetic ketoacidosis and the hyperglycemic hyperosmolar state. Cmaj. 2003;168(7):859-66.	No	Review
171	Cryer PE. Hypoglycemia in type 1 diabetes mellitus. Endocrinology and metabolism clinics of North America. 2010;39(3):641-54.	No	Review
172	Debussche X, Besançon S, Balcou-Debussche M, Ferdynus C, Delisle H, Huiart L, et al. Structured peer-led diabetes self-management and support in a low-income country: The ST2EP randomised controlled trial in Mali. PLOS ONE. 2018;13(1):e0191262.	No	trial
173	Dennis C-L. Peer support within a health care context: a concept analysis. International journal of nursing studies. 2003;40(3):321-32.	No	Concept Note
174	Desse TA, Eshetie TC, Gudina EK. Predictors and treatment outcome of hyperglycemic emergencies at Jimma University Specialized Hospital, southwest Ethiopia.	Yes	/
175	Edelman SV, Polonsky WH. Type 2 diabetes in the real world: the elusive nature of glycemic control. Diabetes care. 2017;40(11):1425-32.	No	Review
176	Feleke Y, Enquselassie F. An assessment of the health care system for diabetes in Addis Ababa, Ethiopia. Ethiopian journal of health development. 2005;19(3):203-10.	yes	/
177	Fisher EB, Boothroyd RI, Coufal MM, Baumann LC, Mbanya JC, Rotheram-Borus MJ, et al. Peer support for self-management of diabetes improved outcomes in international settings. Health affairs. 2012;31(1):130-9.	No	ineligible setting
178	Frier BM. Hypoglycaemia in diabetes mellitus: epidemiology and clinical implications. Nature Reviews Endocrinology. 2014;10(12):711-22.	No	Review
179	Funnell MM. Peer-based behavioural strategies to improve chronic disease self-management and clinical outcomes: evidence, logistics, evaluation considerations and needs for future research. Family practice. 2010;27(suppl_1):i17-i22.	No	Not about Diabetic emergenices
180	Gearing RE, El-Bassel N, Ghesquiere A, Baldwin S, Gillies J, Ngeow E. Major ingredients of fidelity: A review and scientific guide to improving quality of intervention research implementation. Clinical psychology review. 2011;31(1):79-88.	No	Review
181	Gosmanov AR, Gosmanova EO, Kitabchi AE. Hyperglycemic crises: diabetic ketoacidosis and hyperglycemic hyperosmolar state. Endotext [Internet]. 2021.	No	Review
182	Goguen J, Gilbert J, Committee DCCPGE. Hyperglycemic emergencies in adults. Canadian journal of diabetes. 2018;42:S109-S14.	No	Guideline
183	Gutierrez AP, Fortmann AL, Savin K, Clark TL, Gallo LC. Effectiveness of diabetes self-management education programs for US Latinos at improving emotional distress: a systematic review. The Diabetes Educator. 2019;45(1):13-33.	No	Systematic Review
184	Hall V, Thomsen RW, Henriksen O, Lohse N. Diabetes in Sub Saharan Africa 1999-2011: epidemiology and public health implications. A systematic review. BMC public health. 2011;11:1-12.	No	Systemtic Review
185	Iddi S, Francis B, Jaka HM, Mirambo MM, Mushi MF. Clinical presentation and precipitating factors of diabetic ketoacidosis among patients admitted to intensive care unit at a tertiary hospital in Mwanza, Tanzania. Tanzania Journal of Health Research. 2017;19(1).	No	ineligible participants
186	Iloh G, Amadi A. Epidemiology of diabetic emergencies in the adult emergency department of a tertiary hospital in South-Eastern Nigeria. International Journal of TROPICAL DISEASE & Health. 2018;30(1):1-10.	yes	/
187	Irajpour A, Hashemi MS, Abazari P, Shahidi S. The effects of peer education on treatment adherence among patients receiving hemodialysis: a randomized controlled trial. Iranian Journal of Nursing and Midwifery Research. 2024;29(1):46-55.	No	trial
188	Khare J, Jindal S. Observational study on Effect of Lock Down due to COVID 19 on glycemic control in patients with Diabetes: Experience from Central India. Diabetes & metabolic syndrome. 2020;14(6):1571-4.	No	Review
189	Khunti K, Alsifri S, Aronson R, Cigrovski Berković M, Enters‐Weijnen C, Forsén T, et al. Rates and predictors of hypoglycaemia in 27 585 people from 24 countries with insulin‐treated type 1 and type 2 diabetes: the global HAT study. Diabetes, obesity and metabolism. 2016;18(9):907-15.	No	Ineligible setting
190	Kitabchi AE, Umpierrez GE, Miles JM, Fisher JN. Hyperglycemic crises in adult patients with diabetes. Diabetes care. 2009;32(7):1335.	Yes	/
191	Krinsley JS, Grover A. Severe hypoglycemia in critically ill patients: Risk factors and outcomes. Critical Care Medicine. 2007;35(10):2262-7.	No	Review
192	Lauffenburger JC, Lewey J, Jan S, Lee J, Ghazinouri R, Choudhry NK. Association of potentially modifiable diabetes care factors with glycemic control in patients with insulin-treated type 2 diabetes. JAMA Network Open. 2020;3(1):e1919645-e.	No	Review
193	Lebovitz HE. Diabetic ketoacidosis. The Lancet. 1995;345(8952):767-72.	No	Report
194	Lee AA, Piette JD, Heisler M, Janevic MR, Rosland A-M. Diabetes self-management and glycemic control: The role of autonomy support from informal health supporters. Health psychology. 2019;38(2):122.	No	No Avialable Data
195	Lester FT. The clinical pattern of diabetes mellitus in Ethiopians. Diabetes care. 1984;7(1):6-11.	No	Review
196	Lwanga SK, S. L. Sample Size Determination for Health Studies: . 1991:1–5.	No	No Data on diabetic emergencies
197	Marathe PH, Gao HX, Close KL. American D iabetes A ssociation S tandards of M edical C are in D iabetes 2017. Wiley Online Library; 2017.	No	No available Data
198	Mathew P, Thoppil D. Hypoglycemia. 2018.	No	Review
199	McCoy RG, Van Houten HK, Ziegenfuss JY, Shah ND, Wermers RA, Smith SA. Increased mortality of patients with diabetes reporting severe hypoglycemia. Diabetes care. 2012;35(9):1897-901.	No	Unavailable subgroup data
200	Morisky DE, Ang A, Krousel‐Wood M, Ward HJ. Retracted: predictive validity of a medication adherence measure in an outpatient setting. The journal of clinical hypertension. 2008;10(5):348-54.	No	Unavialable diabetic emergencies data
201	Muntner P, Joyce C, Holt E, He J, Morisky D, Webber LS, et al. Defining the minimal detectable change in scores on the eight-item Morisky Medication Adherence Scale. Annals of Pharmacotherapy. 2011;45(5):569-75.	No	Unavailable Diabetic emergeicies Data
202	Mwakalinga HT, Nuka YM, Banda PC, Bui TD. Evaluation of diabetic peer support in Malawi. Malawi Medical Journal. 2021;33(2):108-13.	No	Unavialable data
203	Naeem MA, Al-Alem HA, Al-Dubayee MS, Al-Juraibah FN, Omair A, Al-Ruwaili AS, et al. Characteristics of pediatric diabetic ketoacidosis patients in Saudi Arabia. Saudi medical journal. 2015;36(1):20-5.	No	ineligible participants
204	Wang H, An M, Liu Y, Hu K, Jin Y, Xu S, et al. Genetic diagnosis and sperm retrieval outcomes for Chinese patients with congenital bilateral absence of vas deferens. ANDROLOGY. 2020 Sep;8(5):1064–9.	No	Not about cryptorchidism
205	Negera GZ, Weldegebriel B, Fekadu G. Acute complications of diabetes and its predictors among adult diabetic patients at Jimma medical center, Southwest Ethiopia. Diabetes, Metabolic Syndrome and Obesity. 2020:1237-42.	Yes	/
206	Olugbemide O, Bankole I, Akhuemokhan K, Adunbiola P. Clinical profile and outcome of hyperglycaemic emergencies at a rural hospital in southern Nigeria. African Journal of Diabetes Medicine Vol. 2017;25(2).	No	Review
207	1. Organization WH. Adherence to long-term therapies: evidence for action: World Health Organization; 2003.	No	Report
208	Organization WH. Diagnostic criteria and classification of hyperglycaemia first detected in pregnancy. World Health Organization; 2013.	No	unavialable data
209	Organization WH. Global status report on noncommunicable diseases 2014: World Health Organization; 2014.	No	Unavailable data
210	Pastakia SD, Pekny CR, Manyara SM, Fischer L. Diabetes in sub-Saharan Africa–from policy to practice to progress: targeting the existing gaps for future care for diabetes. Diabetes, metabolic syndrome and obesity: targets and therapy. 2017:247-63.	No	Report
211	Pepper D, Burch V, Levitt N, Cleary S. Hyperglycaemic emergency admissions to a secondary-level hospital—an unnecessary financial burden. Journal of Endocrinology, Metabolism and Diabetes of South Africa. 2007;12(2):56-60.	Yes	/
212	Pillay J, Armstrong MJ, Butalia S, Donovan LE, Sigal RJ, Chordiya P, et al. Behavioral programs for type 1 diabetes mellitus: a systematic review and meta-analysis. Annals of Internal Medicine. 2015;163(11):836-47.	No	systematic review and meta-analysis
213	Rewers A. Acute Metabolic Complications in Diabetes. In: Cowie CC, Casagrande SS, Menke A, Cissell MA, Eberhardt MS, Meigs JB, et al., editors. Diabetes in America. Bethesda (MD): National Institute of Diabetes and Digestive and Kidney Diseases (US); 2018.	No	Ineligible study setting
214	Rosenbloom AL. Hyperglycemic crises and their complications in children. Journal of pediatric endocrinology & metabolism : JPEM. 2007;20(1):5-18.	No	Ineligible participants
215	Saeedi P, Petersohn I, Salpea P, Malanda B, Karuranga S, Unwin N, et al. Global and regional diabetes prevalence estimates for 2019 and projections for 2030 and 2045: Results from the International Diabetes Federation Diabetes Atlas. Diabetes research and clinical practice. 2019;157:107843..	No	Not about Diabetic emergenices
216	Saifullah H. Diabetic Emergency: Diabetic ketoacidosis, hyperglycemic hyperosmolar state, euglycemic diabetic ketoacidosis and hypoglycemia.	No	Review
217	Shiyanbola OO, Maurer M, Mott M, Schwerer L, Sarkarati N, Sharp LK, et al. A feasibility pilot trial of a peer-support educational behavioral intervention to improve diabetes medication adherence in African Americans. Pilot and Feasibility Studies. 2022;8(1):240.	No	Ineligible setting
218	Buffat C, Patrat C, Merlet F, Guibert J, Epelboin S, Thiounn N, et al. ICSI outcomes in obstructive azoospermia: influence of the origin of surgically retrieved spermatozoa and the cause of obstruction. HUMAN REPRODUCTION. 2006 Apr;21(4):1018–24.	No	Not about cryptorchidism
219	Silbert R, Salcido-Montenegro A, Rodriguez-Gutierrez R, Katabi A, McCoy RG. Hypoglycemia among patients with type 2 diabetes: epidemiology, risk factors, and prevention strategies. Current diabetes reports. 2018;18:1-16.	No	Review
220	Tassew WC, Bayeh GM, Ferede YA, Zeleke AM. Poor treatment outcome and associated factors of hyperglycemic emergencies among diabetic patients in Ethiopia: A systematic review and meta-analysis. Metabolism Open. 2024:100275.	No	systematic review and meta-analysis
221	Toobert DJ, Hampson SE, Glasgow RE. The summary of diabetes self-care activities measure: results from 7 studies and a revised scale. Diabetes care. 2000;23(7):943-50.	No	Review
222	Wild S, Roglic G, Green A, Sicree R, King H. Global prevalence of diabetes: estimates for the year 2000 and projections for 2030. Diabetes care. 2004;27(5):1047-53.	No	No Available data
223	Wu XY, She DM, Wang F, Guo G, Li R, Fang P, et al. Clinical profiles, outcomes and risk factors among type 2 diabetic inpatients with diabetic ketoacidosis and hyperglycemic hyperosmolar state: a hospital-based analysis over a 6-year period. BMC endocrine disorders. 2020;20(1):182.	Yes	/
224	Yun JS, Ko SH. Risk Factors and Adverse Outcomes of Severe Hypoglycemia in Type 2 Diabetes Mellitus. Diabetes & metabolism journal. 2016;40(6):423-32.	No	Review
225	Zachariah R, Teck R, Buhendwa L, Fitzerland M, Labana S, Chinji C, et al. Community support is associated with better antiretroviral treatment outcomes in a resource-limited rural district in Malawi. Transactions of the Royal Society of tropical Medicine and Hygiene. 2007;101(1):79-84.	No	Not about Diabetic emergenices
226	Zhong B. How to calculate sample size in randomized controlled trial? Journal of thoracic disease. 2009;1(1):51.	No	Not about Diabetic emergenices
227	Zimamu LY, Adal GM, Wubet GM, Alemnew D. Hypo-glycaemia and Associated Factors among Type 1 Diabetes Mellitus Patients Attending the Outpatient Clinics of Debre-tabor Compressive and Specialized Hospital, South Gondar Zone, North West Ethiopia: A Cross-sectional Study. Journal of Community Medicine and Health Solutions. 2024;5(1):031-45.	yes	/
228	Ahuja W, Kumar N, Kumar S, Rizwan A. Precipitating risk factors, clinical presentation, and outcome of diabetic ketoacidosis in patients with type 1 diabetes. Cureus. 2019;11(5).	No	Review
229	Alvarez-Rodriguez E, Agud Fernandez M, Caurel Sastre Z, Gallego Minguez I, Carballo Cardona C, Juan Arribas A, et al. Recommendations for the management of emergencies in patients with diabetes, acute metabolic complications of diabetes, and steroid-related hyperglycemia. Emerg Rev Soc Espanola Med Emerg. 2016;28(6):400-17.	No	Review
230	Aminiahidashti H, Assadi T, Montazer SH, Bahar A, Nozari M, Hosseininejad SM. Associated Factors with Hyperglycemia in Diabetic Patients Admitted to Emergency Department. Iranian Journal of Health Sciences. 2020.	yes	/
231	Chaithongdi N, Subauste JS, Koch CA, Geraci SA. Diagnosis and management of hyperglycemic emergencies. Hormones. 2011;10:250-60.	No	Review
232	Control CfD, Prevention. National diabetes statistics report: estimates of diabetes and its burden in the United States, 2014. Atlanta, GA: US Department of Health and Human Services. 2014;2014.	No	Ineligible study setting
233	Kumar JG, Abhilash KPP, Saya RP, Tadipaneni N, Bose JM. A retrospective study on epidemiology of hypoglycemia in Emergency Department. Indian Journal of Endocrinology and Metabolism. 2017;21(1):119-24.	Yes	/
234	Mathers CD, Loncar D. Projections of global mortality and burden of disease from 2002 to 2030. PLoS medicine. 2006;3(11):e442.	No	Unavailble data
235	Muneer M, Akbar I. Acute Metabolic Emergencies in Diabetes: DKA, HHS and EDKA. In: Islam MS, editor. Diabetes: from Research to Clinical Practice: Volume 4. Cham: Springer International Publishing; 2021. p. 85-114.	Yes	/
236	Nyenwe EA, Kitabchi AE. Evidence-based management of hyperglycemic emergencies in diabetes mellitus. Diabetes research and clinical practice. 2011;94(3):340-51.	No	No available data
237	Jacob S, Spillane H, Keane D, Waite K, McSorley G, Harrison R. Initial experiences of a testicular sperm extraction programme for assisted reproduction in Ireland. IRISH JOURNAL OF MEDICAL SCIENCE. 2000 Mar;169(1):26–9.	No	No available data
238	Szalast P, Szarpak L. Emergency medicine point of view on epidemiology of diabetes and diabetes-related complications. Disaster and Emergency Medicine Journal. 2020;5(1):41-8.	No	Review
239	6. Ekpebegh CO, Longo-Mbenza B, Akinrinmade A, Blanco-Blanco E, Badri M, Levitt NS. Hyperglycaemic crisis in the Eastern Cape province of South Africa: high mortality and association of hyperosmolar ketoacidosis with a new diagnosis of diabetes. South African medical journal = Suid-Afrikaanse tydskrif vir geneeskunde. 2010;100(12):822-6.	Yes	/
240	Ali MK, Pearson-Stuttard J, Selvin E, Gregg EW. Interpreting global trends in type 2 diabetes complications and mortality. Diabetologia. 2022;65(1):3-13.	No	Unavialable data
241	Bettencourt-Silva R, Aguiar B, Sá-Araújo V, Barreira R, Guedes V, Marques Ribeiro MJ, et al. Diabetes-related symptoms, acute complications and management of diabetes mellitus of patients who are receiving palliative care: a protocol for a systematic review. BMJ open. 2019;9(6):e028604.	No	Systematic review protocol
242	Coregliano-Ring L, Goia-Nishide K, Rangel É B. Hypokalemia in Diabetes Mellitus Setting. Medicina (Kaunas, Lithuania). 2022;58(3).	No	Not about Diabetic emergenices
243	Davison LJ. Diabetes mellitus and pancreatitis--cause or effect? The Journal of small animal practice. 2015;56(1):50-9.	No	Not about Diabetic emergenices
244	De Beaufort C, Besançon S, Balde N. Management of type 1 diabetes. Medecine et sante tropicales. 2018;28(4):359-62.	No	Not about Diabetic emergenices
245	Greene DA. Acute and chronic complications of diabetes mellitus in older patients. The American journal of medicine. 1986;80(5a):39-53.	No	No avialable Data
246	Ojo O. Dietary Intake and Type 2 Diabetes. Nutrients. 2019;11(9).	No	Review
247	Palmiere C. Postmortem diagnosis of diabetes mellitus and its complications. Croatian medical journal. 2015;56(3):181-93.	No	Review
248	Russo MP, Grande-Ratti MF, Burgos MA, Molaro AA, Bonella MB. Prevalence of diabetes, epidemiological characteristics and vascular complications. Archivos de cardiologia de. Mexico. 2023;93(1):30-6.	No	review
249	Brereton MF, Rohm M, Ashcroft FM. β-Cell dysfunction in diabetes: a crisis of identity? Diabetes, obesity & metabolism. 2016;18 Suppl 1(Suppl 1):102-9.	No	Review
250	Low PA, Singer W. Treatment-induced neuropathy of diabetes: an energy crisis? Brain : a journal of neurology. 2015;138(Pt 1):2-3.	No	Not about Diabetic emergenices
251	Suprapti B, Syarfina F, Ardianto C, Wibisono C. Intravenous insulin therapy in diabetes mellitus with hyperglycemic crisis and intercurrent illness. Journal of basic and clinical physiology and pharmacology. 2020;30(6).	Yes	/
252	Mifsud S, Schembri EL, Gruppetta M. Stress-induced hyperglycaemia. British journal of hospital medicine (London, England : 2005). 2018;79(11):634-9.	No	Review
253	Saw M, Wong VW, Ho IV, Liew G. New anti-hyperglycaemic agents for type 2 diabetes and their effects on diabetic retinopathy. Eye (London, England). 2019;33(12):1842-51.	No	Not about Diabetic emergenices
254	Sullivan SA, Goodier C. Endocrine emergencies. Obstetrics and gynecology clinics of North America. 2013;40(1):121-35.	No	Review
255	Broadley L, Clark K, Ritchie G. Prevention and management of hyperglycaemic crisis. Nursing standard (Royal College of Nursing (Great Britain) : 1987). 2019;34(7):75-82.	No	Review
256	Burmazovic S, Henzen C, Brander L, Cioccari L. One too many diabetes: the combination of hyperglycaemic hyperosmolar state and central diabetes insipidus. Endocrinology, diabetes & metabolism case reports. 2018;2018.	No	Case Report
257	Dalal S, Adhikary J, Roy A, Biswas SS, Mukhopadhyay PK, Acharya S, et al. Impact of hyperglycemia on the expression of GLUT1 during oral carcinogenesis in rats. Molecular biology reports. 2022;49(9):8369-80.	No	report
258	Khare S, Zilbermint M, Garg R, Shah VN. Navigating the New Frontiers of Hyperglycemic Crisis Management: Unveiling the Latest American Diabetes Association Consensus Report. Endocrine practice : official journal of the American College of Endocrinology and the American Association of Clinical Endocrinologists. 2024;30(9):895-7.	No	Not about cryptorchidism
259	Low PA, Singer W. Treatment-induced neuropathy of diabetes: an energy crisis? Brain : a journal of neurology. 2015;138(Pt 1):2-3.	No	Conference Abstract
260	Moon S, Kim HE, Oh TJ, Ahn CH, Choi SH, Jang HC. Hyperglycemic Hemichorea: A Case Series. Annals of geriatric medicine and research. 2021;25(3):222-5.	No	Case Series
261	Mustafa OG, Haq M, Dashora U, Castro E, Dhatariya KK. Management of Hyperosmolar Hyperglycaemic State (HHS) in Adults: An updated guideline from the Joint British Diabetes Societies (JBDS) for Inpatient Care Group. Diabetic medicine : a journal of the British Diabetic Association. 2023;40(3):e15005.	No	Guideline
262	Nagdev G, Chavan G, Gadkari C, Sahu G. Diabetic Ketoacidosis and COVID-19: A Retrospective Observational Study. Cureus. 2022;14(10):e30895.	No	No data
263	Sakboonyarat B, Rangsin R. Prevalence and associated factors of ischemic heart disease (IHD) among patients with diabetes mellitus: a nation-wide, cross-sectional survey. BMC cardiovascular disorders. 2018;18(1):151.	No	Not about Diabetic emergenices
264	Ansari P, Samia JF, Khan JT, Rafi MR, Rahman MS, Rahman AB, et al. Protective Effects of Medicinal Plant-Based Foods against Diabetes: A Review on Pharmacology, Phytochemistry, and Molecular Mechanisms. Nutrients. 2023;15(14).	No	Review
265	Sobngwi E, Ngo Ngai CGG, Etoga ME, Lontchi-Yimagou E, Mbanya A, Dehayem M, et al. Use of capillary ketones monitoring in treatment of mild ketotic crisis in people with ketosis-prone atypical diabetes. Journal of investigative medicine : the official publication of the American Federation for Clinical Research. 2020;68(6):1193-5.	No	Not about Diabetic emergenices
266	Sullivan SA, Goodier C. Endocrine emergencies. Obstetrics and gynecology clinics of North America. 2013;40(1):121-35.	No	Review
267	Umpierrez GE, Davis GM, ElSayed NA, Fadini GP, Galindo RJ, Hirsch IB, et al. Hyperglycaemic crises in adults with diabetes: a consensus report. Diabetologia. 2024;67(8):1455-79.	No	Report
268	Broadley L, Clark K, Ritchie G. Prevention and management of hyperglycaemic crisis. Nursing standard (Royal College of Nursing (Great Britain) : 1987). 2019;34(7):75-82.	No	No available data
269	Cardoso L, Vicente N, Rodrigues D, Gomes L, Carrilho F. Controversies in the management of hyperglycaemic emergencies in adults with diabetes. Metabolism: clinical and experimental. 2017;68:43-54.	Yes	/
270	Stathi D, Dhatariya KK, Mustafa OG. Management of diabetes-related hyperglycaemic emergencies in advanced chronic kidney disease: Review of the literature and recommendations. Diabetic medicine : a journal of the British Diabetic Association. 2024:e15405.	No	Conference Abstract
271	Dhindsa DS, Mehta A, Sandesara PB, Thobani A, Brandt S, Sperling LS. Strategies for Appropriate Selection of SGLT2-i vs. GLP1-RA in Persons with Diabetes and Cardiovascular Disease. Current cardiology reports. 2019;21(9):100.	No	Report
272	Fountouki A, Tegos T, Ztriva E, Kaiafa G, Didangelos T, Theofanidis D, et al. Hyperglycemic Patterns in Acute Stroke Patients. Cureus. 2024;16(6):e62039.	No	Not about diabetic emergencies
273	8. Goldman A, Raschi E, Cukierman-Yaffe T, Dankner R, Shouval R, Shechter M, et al. Hyperglycaemic disorders associated with PCSK9 inhibitors: a real-world, pharmacovigilance study. European journal of preventive cardiology. 2022;29(9):1334-42.	No	No available data
274	Hu WS, Lin CL. Role of CHA(2)DS(2)-VASc score in predicting new-onset atrial fibrillation in patients with type 2 diabetes mellitus with and without hyperosmolar hyperglycaemic state: real-world data from a nationwide cohort. BMJ open. 2018;8(3):e020065.	No	Ineligible study setting
275	Agrawal A, Ahuja S, Singh A, Samanta R, Mittal SK. Influence of Glycated Haemoglobin Levels on Intraocular Pressure in patients with Type -II Diabetes Mellitus. Nepalese journal of ophthalmology : a biannual peer-reviewed academic journal of the Nepal Ophthalmic Society : NEPJOPH. 2019;11(21):19-23.	No	Case Report
276	Pasquel FJ, Umpierrez GE. Individualizing Inpatient Diabetes Management During the Coronavirus Disease 2019 Pandemic. Journal of diabetes science and technology. 2020;14(4):705-7.	No	Review
277	Shubrook JH, Chen W, Lim A. Evidence for the Prevention of Type 2 Diabetes Mellitus. The Journal of the American Osteopathic Association. 2018;118(11):730-7.	No	Not about Diabetic emergenices
278	Singh A, Nissen SE. Contemporary Management of Obesity: A Comparison of Bariatric Metabolic Surgery and Novel Incretin Mimetic Drugs. Diabetes technology & therapeutics. 2024;26(9):673-85.	No	Review
279	Sobngwi E, Ngo Ngai CGG, Etoga ME, Lontchi-Yimagou E, Mbanya A, Dehayem M, et al. Use of capillary ketones monitoring in treatment of mild ketotic crisis in people with ketosis-prone atypical diabetes. Journal of investigative medicine : the official publication of the American Federation for Clinical Research. 2020;68(6):1193-5.	yes	/
280	Scott A. Hyperosmolar hyperglycaemic syndrome. Diabetic medicine : a journal of the British Diabetic Association. 2006;23 Suppl 3:22-4.	yes	/
281	Apovian CM, Okemah J, O'Neil PM. Body Weight Considerations in the Management of Type 2 Diabetes. Advances in therapy. 2019;36(1):44-58.	No	Not about diabetice emergencies
282	Yim C, Hussein N, Arnason T. Capecitabine-induced hyperosmolar hyperglycaemic state. BMJ case reports. 2021;14(3).	No	case report
283	Chakraborty C, Sharma AR, Bhattacharya M, Sharma G, Agoramoorthy G, Lee SS. Diabetes and COVID-19: a major challenge in pandemic period? European review for medical and pharmacological sciences. 2020;24(21):11409-20.	No	Review
284	Chantzichristos D, Eliasson B, Johannsson G. MANAGEMENT OF ENDOCRINE DISEASE Disease burden and treatment challenges in patients with both Addison's disease and type 1 diabetes mellitus. European journal of endocrinology. 2020;183(1):R1-r11.	No	Unavailable data
285	Corwell B, Knight B, Olivieri L, Willis GC. Current diagnosis and treatment of hyperglycemic emergencies. Emergency medicine clinics of North America. 2014;32(2):437	Yes	/
286	Damiani D, Damiani D. [Hyperglycemic acute crisis in type 1 diabetes mellitus in youth]. Arquivos brasileiros de endocrinologia e metabologia. 2008;52(2):367-74.	Yes	/
287	Fava S. Glycaemic control: a balancing act or a different approach? Current diabetes reviews. 2014;10(2):124-30.	No	Review
288	Frank LA, Solomon A. Hyperglycaemic hyperosmolar state. British journal of hospital medicine (London, England : 2005). 2016;77(9):C130-3.	No	Review
289	Lee JH, Kim YA, Moon JH, Min SH, Song YS, Choi SH. Expressive aphasia as the manifestation of hyperglycemic crisis in type 2 diabetes. The Korean journal of internal medicine. 2016;31(6):1187-90.	No	No avialable data
290	Hypoglycaemia, cardiovascular disease, and mortality in diabetes: epidemiology, pathogenesis, and management. The lancet Diabetes & endocrinology. 2019;7(5):385-96.	No	Review
291	Caballero-Corchuelo J. [Neurological effects of hypoglycemia in diabetic patients]. Revista de neurologia. 2016;63(6):262-8.	No	No avialable Data
292	Chen YX, Liu ZR, Yu Y, Yao ES, Liu XH, Liu L. Effect of recurrent severe hypoglycemia on cognitive performance in adult patients with diabetes: A meta-analysis. Journal of Huazhong University of Science and Technology Medical sciences = Hua zhong ke ji da xue xue bao Yi xue Ying De wen ban = Huazhong keji daxue xuebao Yixue Yingdewen ban. 2017;37(5):642-8.	No	Meta-Analysis
293	Esteves C, Neves C, Sá JJ, Carvalho D. Severe hypoglycaemia in diabetic patients in Pre-hospital and Emergency Department care: a cross-sectional survey. BMC Res Notes. 2018;11(1):249.	Yes	/
294	Gerich JE, Mokan M, Veneman T, Korytkowski M, Mitrakou A. Hypoglycemia unawareness. Endocrine reviews. 1991;12(4):356-71.	No	studied befor 2000
295	McCoy RG, Herrin J, Lipska KJ, Shah ND. Recurrent hospitalizations for severe hypoglycemia and hyperglycemia among U.S. adults with diabetes. Journal of diabetes and its complications. 2018;32(7):693-70.	No	Ineligible study setting
296	Meneilly GS, Tessier DM. Diabetes, Dementia and Hypoglycemia. Can J Diabetes. 2016;40(1):73-6.	No	Review
297	Morales J, Schneider D. Hypoglycemia. The American journal of medicine. 2014;127(10 Suppl):S17-24.	No	Review
298	Mühlhauser I, Toth G, Sawicki PT, Berger M. Severe hypoglycemia in type I diabetic patients with impaired kidney function. Diabetes Care. 1991;14(4):344-6.	Yes	/
299	Nuzzo A, Brignoli A, M CP, Zavattaro M, Prodam F, Castello LM, et al. Aging and comorbidities influence the risk of hospitalization and mortality in diabetic patients experiencing severe hypoglycemia. Nutrition, metabolism, and cardiovascular diseases : NMCD. 2022;32(1):160-6.	Yes	/
300	Orozco-Beltrán D, Guillen-Mollá A, Cebrián-Cuenca AM, Navarro-Pérez J, Gil-Guillén VF, Quesada JA, et al. Hospital admissions trends for severe hypoglycemia in diabetes patients in Spain, 2005 to 2015. Diabetes Res Clin Pract. 2021;171:108565.	No	Ineligible setting
301	Ortiz MR. Hypoglycemia in Diabetes. The Nursing clinics of North America. 2017;52(4):565-74.	No	Review
302	Persson B, Hansson U. Hypoglycaemia in pregnancy. Bailliere's clinical endocrinology and metabolism. 1993;7(3):731-9.	No	Ineligible participants
303	Russell-Jones D, Babazono T, Cailleteau R, Engberg S, Irace C, Kjaersgaard MIS, et al. Once-weekly insulin icodec versus once-daily insulin degludec as part of a basal-bolus regimen in individuals with type 1 diabetes (ONWARDS 6): a phase 3a, randomised, open-label, treat-to-target trial. Lancet (London, England). 2023;402(10413):1636-47.	No	Clinical trial
304	Santeusanio F, Di Loreto C, Lucidi P, Murdolo G, De Cicco A, Parlanti N, et al. Diabetes and exercise. Journal of endocrinological investigation. 2003;26(9):937-40.	No	Review
305	Scheen AJ. [Diagnosis and assessment of hypoglycemia in patients with diabetes mellitus]. Revue medicale de Liege. 2014;69(2):110-5.	No	Not available Data
306	Vignesh JP, Mohan V. Hypoglycaemia unawareness. The Journal of the Association of Physicians of India. 2004;52:727-32.	No	Review
307	Vilovic M, Kurir TT, Novak A, Krnic M, Borovac JA, Lizatovic IK, et al. Hypoglycemia and Glucagon Utilization in Insulin-Treated Diabetic Patients. Experimental and clinical endocrinology & diabetes : official journal, German Society of Endocrinology [and] German Diabetes Association. 2020;128(8):493-8.	Yes	/
308	Yun JS, Ko SH. Avoiding or coping with severe hypoglycemia in patients with type 2 diabetes. The Korean journal of internal medicine. 2015;30(1):6-16.	No	Review
309	Bolli GB. Hypoglycaemia unawareness. Diabetes & metabolism. 1997;23 Suppl 3:29-35.	No	Review
310	Conceição J, Dores J, Araújo F, Laires PA, Carr RD, Brodovicz K, et al. Severe hypoglycaemia among patients with type 2 diabetes requiring emergency hospital admission: The Hypoglycaemia In Portugal Observational Study-Emergency Room (HIPOS-ER). Diabetes, obesity & metabolism. 2018;20(1):50-9.	No	Ineligible setting
311	Deary IJ, Crawford JR, Hepburn DA, Langan SJ, Blackmore LM, Frier BM. Severe hypoglycemia and intelligence in adult patients with insulin-treated diabetes. Diabetes. 1993;42(2):341-4.	No	studied befor 2000
312	Fadini GP, Rigato M, Tiengo A, Avogaro A. Characteristics and mortality of type 2 diabetic patients hospitalized for severe iatrogenic hypoglycemia. Diabetes Res Clin Pract. 2009;84(3):267-72.	Yes	/
313	Greco D, Pisciotta M, Gambina F, Maggio F. Severe hypoglycaemia leading to hospital admission in type 2 diabetic patients aged 80 years or older. Experimental and clinical endocrinology & diabetes : official journal, German Society of Endocrinology [and] German Diabetes Association. 2010;118(4):215-9.	No	Ineligible participants
314	Halimi S. Severe hypoglycaemia the "tip of the iceberg": an underestimated risk in both type 1 and type 2 diabetic patients. Diabetes & metabolism. 2015;41(2):105-6.	Yes	/
315	Honkasalo MT, Elonheimo OM, Sane T. Severe hypoglycaemia in drug-treated diabetic patients needs attention: a population-based study. Scandinavian journal of primary health care. 2011;29(3):165-70.	Yes	/
316	Kahsay H, Fantahun B, Nedi T, Demoz GT. Evaluation of Hypoglycemia and Associated Factors among Patients with Type 1 Diabetes on Follow-Up Care at St. Paul's Hospital Millennium Medical College, Addis Ababa, Ethiopia. Journal of diabetes research. 2019;2019:9037374.	Yes	/
317	Kana Kadayakkara D, Balasubramanian P, Araque K, Davis K, Javed F, Niaki P, et al. Multidisciplinary strategies to treat severe hypoglycemia in hospitalized patients with diabetes mellitus reduce inpatient mortality rate: Experience from an academic community hospital. PLoS One. 2019;14(8):e0220956.	No	experts opinion
318	Kong AP, Yang X, Luk A, Ma RC, So WY, Ozaki R, et al. Severe hypoglycemia identifies vulnerable patients with type 2 diabetes at risk for premature death and all-site cancer: the Hong Kong diabetes registry. Diabetes Care. 2014;37(4):1024-31.	Yes	/
319	Laires PA, Conceição J, Araújo F, Dores J, Silva C, Radican L, et al. The cost of managing severe hypoglycemic episodes in Type 2 diabetic patients. Expert review of pharmacoeconomics & outcomes research. 2016;16(2):315-25.	Yes	/
320	Li J, Yang D, Yan J, Huang B, Zhang Y, Weng J. Secondary diabetic ketoacidosis and severe hypoglycaemia in patients with established type 1 diabetes mellitus in China: a multicentre registration study. Diabetes/metabolism research and reviews. 2014;30(6):497-504.	Yes	/
321	Lindner L, García-Sánchez R, Alvarez C, Betegón L, Badia X. Hospitalizations due to severe hypoglycemia in patients with diabetes mellitus in Spain. Revista clinica espanola. 2013;213(8):370-6.	No	Ineligible setting
322	Meijer E, Hoekstra JB, Erkelens DW. Hypoglycaemia unawareness. Presse medicale (Paris, France : 1983). 1994;23(13):623-7.	No	Old press
323	Micheli L, Sbrilli M, Nencini C. Severe hypoglycemia associated with levofloxacin in Type 2 diabetic patients receiving polytherapy: two case reports. International journal of clinical pharmacology and therapeutics. 2012;50(4):302-6.	No	Report
324	Mohseni S. Neurologic damage in hypoglycemia. Handbook of clinical neurology. 2014;126:513-32.	No	Hand Book
325	Oyer DS. The science of hypoglycemia in patients with diabetes. Current diabetes reviews. 2013;9(3):195-208.	No	Review
326	Shi L, Fonseca V, Childs B. Economic burden of diabetes-related hypoglycemia on patients, payors, and employers. Journal of diabetes and its complications. 2021;35(6):107916.	yes	/
327	Ter Braak EW, Appelman AM, van de Laak M, Stolk RP, van Haeften TW, Erkelens DW. Clinical characteristics of type 1 diabetic patients with and without severe hypoglycemia. Diabetes Care. 2000;23(10):1467-71.	No	No avialable data
328	D'Andrea E, Wexler DJ, Kim SC, Paik JM, Alt E, Patorno E. Comparing Effectiveness and Safety of SGLT2 Inhibitors vs DPP-4 Inhibitors in Patients With Type 2 Diabetes and Varying Baseline HbA1c Levels. JAMA internal medicine. 2023;183(3):242-54.	No	No available data
329	Danne T, Garg S, Peters AL, Buse JB, Mathieu C, Pettus JH, et al. International Consensus on Risk Management of Diabetic Ketoacidosis in Patients With Type 1 Diabetes Treated With Sodium-Glucose Cotransporter (SGLT) Inhibitors. Diabetes Care. 2019;42(6):1147-54.	No	Consensus report
330	Dhanasekaran M, Mohan S, Erickson D, Shah P, Szymanski L, Adrian V, et al. Diabetic Ketoacidosis in Pregnancy: Clinical Risk Factors, Presentation, and Outcomes. The Journal of clinical endocrinology and metabolism. 2022;107(11):3137-43.	No	Ineligible participants
331	Dhatariya KK, Glaser NS, Codner E, Umpierrez GE. Diabetic ketoacidosis. Nature reviews Disease primers. 2020;6(1):40.	No	Review
332	Dingle HE, Slovis C. Diabetic hyperglycemic emergencies: a systematic approach. Emergency medicine practice. 2020;22(2):1-20.	No	systemtaic Review
333	Ebekozien O, Agarwal S, Noor N, Albanese-O'Neill A, Wong JC, Seeherunvong T, et al. Inequities in Diabetic Ketoacidosis Among Patients With Type 1 Diabetes and COVID-19: Data From 52 US Clinical Centers. The Journal of clinical endocrinology and metabolism. 2021;106(4):e1755-e62.	No	Ineligible setting
334	Fayfman M, Pasquel FJ, Umpierrez GE. Management of Hyperglycemic Crises: Diabetic Ketoacidosis and Hyperglycemic Hyperosmolar State. The Medical clinics of North America. 2017;101(3):587-606.	No	No avialable data
335	Griffey RT, Schneider RM, Girardi M, Yeary J, McCammon C, Frawley L, et al. The SQuID protocol (subcutaneous insulin in diabetic ketoacidosis): Impacts on ED operational metrics. Academic emergency medicine : official journal of the Society for Academic Emergency Medicine. 2023;30(8):800-8.	No	Review Protocol
336	Healy AM, Faherty M, Khan Z, Emara N, Carter C, Scheidemantel A, et al. Diabetic ketoacidosis diagnosis in a hospital setting. Journal of osteopathic medicine. 2023;123(10):499-503.	Yes	/
337	Karslioglu French E, Donihi AC, Korytkowski MT. Diabetic ketoacidosis and hyperosmolar hyperglycemic syndrome: review of acute decompensated diabetes in adult patients. Bmj. 2019;365:l1114.	No	Review
338	Kaze AD, Zhuo M, Kim SC, Patorno E, Paik JM. Association of SGLT2 inhibitors with cardiovascular, kidney, and safety outcomes among patients with diabetic kidney disease: a meta-analysis. Cardiovascular diabetology. 2022;21(1):47.	No	Meta-Analysis
339	Kreider KE, Gabrielski AA, Hammonds FB. Hyperglycemia Syndromes. The Nursing clinics of North America. 2018;53(3):303-17.	No	Review
340	Laffel LM, Kanapka LG, Beck RW, Bergamo K, Clements MA, Criego A, et al. Effect of Continuous Glucose Monitoring on Glycemic Control in Adolescents and Young Adults With Type 1 Diabetes: A Randomized Clinical Trial. Jama. 2020;323(23):2388-96.	No	Clinical trial
341	Mustafa OG, Haq M, Dashora U, Castro E, Dhatariya KK. Management of Hyperosmolar Hyperglycaemic State (HHS) in Adults: An updated guideline from the Joint British Diabetes Societies (JBDS) for Inpatient Care Group. Diabetic medicine : a journal of the British Diabetic Association. 2023;40(3):e15005.	No	Guideline
342	Pasquel FJ, Tsegka K, Wang H, Cardona S, Galindo RJ, Fayfman M, et al. Clinical Outcomes in Patients With Isolated or Combined Diabetic Ketoacidosis and Hyperosmolar Hyperglycemic State: A Retrospective, Hospital-Based Cohort Study. Diabetes Care. 2020;43(2):349-57.	Yes	/
343	Peters AL, Buschur EO, Buse JB, Cohan P, Diner JC, Hirsch IB. Euglycemic Diabetic Ketoacidosis: A Potential Complication of Treatment With Sodium-Glucose Cotransporter 2 Inhibition. Diabetes Care. 2015;38(9):1687-93.	Yes	/
344	Rao P, Jiang SF, Kipnis P, Patel DM, Katsnelson S, Madani S, et al. Evaluation of Outcomes Following Hospital-Wide Implementation of a Subcutaneous Insulin Protocol for Diabetic Ketoacidosis. JAMA Netw Open. 2022;5(4):e226417.	No	No available data
345	Rewers A, Kuppermann N, Stoner MJ, Garro A, Bennett JE, Quayle KS, et al. Effects of Fluid Rehydration Strategy on Correction of Acidosis and Electrolyte Abnormalities in Children With Diabetic Ketoacidosis. Diabetes Care. 2021;44(9):2061-8.	No	Unavailable data
346	Self WH, Evans CS, Jenkins CA, Brown RM, Casey JD, Collins SP, et al. Clinical Effects of Balanced Crystalloids vs Saline in Adults With Diabetic Ketoacidosis: A Subgroup Analysis of Cluster Randomized Clinical Trials. JAMA Netw Open. 2020;3(11):e2024596.	No	No avialable data
347	Trainor JL, Glaser NS, Tzimenatos L, Stoner MJ, Brown KM, McManemy JK, et al. Clinical and Laboratory Predictors of Dehydration Severity in Children With Diabetic Ketoacidosis. Annals of emergency medicine. 2023;82(2):167-78.	Yes	/
348	Balasubramanyam A. SYNDROMES OF KETOSIS-PRONE DIABETES. Transactions of the American Clinical and Climatological Association. 2019;130:145-55.	No	No Available Data
349	Corwell B, Knight B, Olivieri L, Willis GC. Current diagnosis and treatment of hyperglycemic emergencies. Emergency medicine clinics of North America. 2014;32(2):437-52.	No	Review
350	Dunn BK, Coore H, Bongu N, Brewer KL, Kumar D, Malur A, et al. Treatment Challenges and Controversies in the Management of Critically Ill Diabetic Ketoacidosis (DKA) Patients in Intensive Care Units. Cureus. 2024;16(9):e68785.	yes	/
351	Gaba R, Mehta P, Balasubramanyam A. Evaluation and management of ketosis-prone diabetes. Expert review of endocrinology & metabolism. 2019;14(1):43-8.	No	No available Data
352	Garg SK, Grunberger G, Weinstock R, Lawson ML, Hirsch IB, DiMeglio LA, et al. Improved Glycemia with Hybrid Closed-Loop Versus Continuous Subcutaneous Insulin Infusion Therapy: Results from a Randomized Controlled Trial. Diabetes technology & therapeutics. 2023;25(1):1-12.	No	No available Data
353	Ghetti S, Kuppermann N, Rewers A, Myers SR, Schunk JE, Stoner MJ, et al. Cognitive function following diabetic ketoacidosis in young children with type 1 diabetes. Endocrinology, diabetes & metabolism. 2023;6(3):e412.	No	Ineligible setting
354	Haupt DW, Newcomer JW. Hyperglycemia and antipsychotic medications. The Journal of clinical psychiatry. 2001;62 Suppl 27:15-26; discussion 40-1.	No	Review
355	Ishii M. Endocrine Emergencies With Neurologic Manifestations. Continuum (Minneapolis, Minn). 2017;23(3, Neurology of Systemic Disease):778-801.	No	Review
356	Kappy B, Lindgren C. Diagnosis and Acute Management of Hyperglycemic Hyperosmolar Syndrome in Children and Adolescents. Pediatric emergency care. 2023;39(9):721-5.	No	Ineligible participants
357	Lopez-Huamanrayme E, Cordova-Huancas C, Garate-Chirinos D, Espinoza-Morales F, Pasquel F. Diabetic ketoacidosis and high mortality among patients with coronavirus disease 2019 in a Peruvian hospital. Journal of diabetes investigation. 2022;13(4):746-8.	yes	/
358	Masharani U, Strycker LA, Lazar AA, Wu K, Brooks GA. Hyperlactatemia in diabetic ketoacidosis. Diabetic medicine : a journal of the British Diabetic Association. 2022;39(4):e14723.	Yes	/
359	Osafehinti D, Mulukutla SN, Hampe CS, Gaba R, Ram N, Weedon MN, et al. Type 1 Diabetes Genetic Risk Score Differentiates Subgroups of Ketosis-Prone Diabetes. Diabetes Care. 2023;46(10):1778-82.	No	Review
360	Pal R, Banerjee M, Yadav U, Bhattacharjee S. Clinical profile and outcomes in COVID-19 patients with diabetic ketoacidosis: A systematic review of literature. Diabetes Metab Syndr. 2020;14(6):1563-9.	No	Systemtic Review
361	Pasquel FJ, Messler J, Booth R, Kubacka B, Mumpower A, Umpierrez G, et al. Characteristics of and Mortality Associated With Diabetic Ketoacidosis Among US Patients Hospitalized With or Without COVID-19. JAMA Netw Open. 2021;4(3):e211091.	No	Ineligible setting
362	Rosager EV, Heltø ALK, Fox Maule CU, Friis-Hansen L, Petersen J, Nielsen FE, et al. Incidence and Characteristics of the Hyperosmolar Hyperglycemic State: A Danish Cohort Study. Diabetes Care. 2024;47(2):272-9.	No	Ineligible setting
363	1. Takahashi K, Uenishi N, Sanui M, Uchino S, Yonezawa N, Takei T, et al. Epidemiology, microbiology, and diagnosis of infection in diabetic ketoacidosis and hyperosmolar hyperglycemic syndrome: A multicenter retrospective observational study. Diabetes Res Clin Pract. 2024;212:111713.	Yes	/
364	Takahashi K, Uenishi N, Sanui M, Uchino S, Yonezawa N, Takei T, et al. Clinical profile of patients with diabetic ketoacidosis and hyperglycemic hyperosmolar syndrome in Japan: a multicenter retrospective cohort study. Acta diabetologica. 2024;61(1):117-26.	Yes	/
365	Willix C, Griffiths E, Singleton S. Hyperglycaemic presentations in type 2 diabetes. Australian journal of general practice. 2019;48(5):263-7.	No	Review
366	Yared Z, Chiasson JL. Ketoacidosis and the hyperosmolar hyperglycemic state in adult diabetic patients. Diagnosis and treatment. Minerva medica. 2003;94(6):409-18.	No	Review
367	Zhang W, Chen J, Bi J, Ding N, Chen X, Wang Z, et al. Combined diabetic ketoacidosis and hyperosmolar hyperglycemic state in type 1 diabetes mellitus induced by immune checkpoint inhibitors: Underrecognized and underreported emergency in ICIs-DM. Frontiers in endocrinology. 2022;13:1084441.	Yes	/
368	Azova S, Liu E, Wolfsdorf J. Increased Use of Hyperosmolar Therapy for Suspected Clinically Apparent Brain Injury in Pediatric Patients with Diabetic Ketoacidosis during the Peak of the COVID-19 Pandemic. Pediatric diabetes. 2023;2023.	No	No available Data
369	Boeder S, Davies MJ, McGill JB, Pratley R, Girard M, Banks P, et al. Beta-Hydroxybutyrate Levels and Risk of Diabetic Ketoacidosis in Adults with Type 1 Diabetes Treated with Sotagliflozin. Diabetes technology & therapeutics. 2024;26(9):618-25.	No	No available Data
370	Brown KM, Glaser NS, McManemy JK, DePiero A, Nigrovic LE, Quayle KS, et al. Rehydration Rates and Outcomes in Overweight Children With Diabetic Ketoacidosis. Pediatrics. 2023;152(6).	No	No available Data
371	Chaithongdi N, Subauste JS, Koch CA, Geraci SA. Diagnosis and management of hyperglycemic emergencies. Hormones (Athens, Greece). 2011;10(4):250-60. .	No	No Available Data
372	Cox K, Cocchi MN, Salciccioli JD, Carney E, Howell M, Donnino MW. Prevalence and significance of lactic acidosis in diabetic ketoacidosis. Journal of critical care. 2012;27(2):132-7.	yes	/
373	De Beer K, Michael S, Thacker M, Wynne E, Pattni C, Gomm M, et al. Diabetic ketoacidosis and hyperglycaemic hyperosmolar syndrome - clinical guidelines. Nursing in critical care. 2008;13(1):5-11.	No	Guideline
374	Everett EM, Copeland TP, Moin T, Wisk LE. National Trends in Pediatric Admissions for Diabetic Ketoacidosis, 2006-2016. The Journal of clinical endocrinology and metabolism. 2021;106(8):2343-54.	No	Review
375	Galindo RJ, Ali MK, Funni SA, Dodge AB, Kurani SS, Shah ND, et al. Hypoglycemic and Hyperglycemic Crises Among U.S. Adults With Diabetes and End-stage Kidney Disease: Population-Based Study, 2013-2017. Diabetes Care. 2022;45(1):100-7.	No	Ineligible study setting
376	Iwamoto Y, Kimura T, Tatsumi F, Sugisaki T, Kubo M, Nakao E, et al. Effect of Hyperglycemia-Related Acute Metabolic Disturbance on Thyroid Function Parameters in Adults. Frontiers in endocrinology. 2022;13:86986	No	Not about Diabetic Emergiencies
377	Kanikarla-Marie P, Jain SK. Hyperketonemia and ketosis increase the risk of complications in type 1 diabetes. Free radical biology & medicine. 2016;95:268-77.	No	No available Data
378	Khor A, Mohiuddin M. DKA/HHS insulin infusion protocol adherence and patient outcomes in Shellharbour Hospital. Internal medicine journal. 2023;53(12):2277-82.	Yes	/
379	Liao WT, Lee CC, Kuo CL, Lin KC. Predicting readmission due to severe hyperglycemia after a hyperglycemic crisis episode. Diabetes Res Clin Pract. 2022;192:110115.	Yes	/
380	Miyamura K, Nawa N, Nishimura H, Fushimi K, Fujiwara T. Association between heat exposure and hospitalization for diabetic ketoacidosis, hyperosmolar hyperglycemic state, and hypoglycemia in Japan. Environment international. 2022;167:107410.	Yes	/
381	Myers SR, Glaser NS, Trainor JL, Nigrovic LE, Garro A, Tzimenatos L, et al. Frequency and Risk Factors of Acute Kidney Injury During Diabetic Ketoacidosis in Children and Association With Neurocognitive Outcomes. JAMA Netw Open. 2020;3(12):e2025481.	No	Unavailable data
382	Nishikawa T, Kinoshita H, Ono K, Kodama-Hashimoto S, Kobayashi Y, Nakamura T, et al. Clinical profiles of hyperglycemic crises: A single-center retrospective study from Japan. Journal of diabetes investigation. 2021;12(8):1359-66.	Yes	/
383	Nyenwe EA, Kitabchi AE. Evidence-based management of hyperglycemic emergencies in diabetes mellitus. Diabetes Res Clin Pract. 2011;94(3):340-51.	No	Review
384	Randall L, Begovic J, Hudson M, Smiley D, Peng L, Pitre N, et al. Recurrent diabetic ketoacidosis in inner-city minority patients: behavioral, socioeconomic, and psychosocial factors. Diabetes Care. 2011;34(9):1891-6.	yes	/
385	Rosenbloom AL. Hyperglycemic crises and their complications in children. Journal of pediatric endocrinology & metabolism : JPEM. 2007;20(1):5-18	No	Ineligible participants
386	Schade DS, Eaton RP. Diabetic ketoacidosis-pathogenesis, prevention and therapy. Clinics in endocrinology and metabolism. 1983;12(2):321-38.	No	Review
387	Sooy M, Pyle L, Alonso GT, Broncucia HC, Rewers A, Gottlieb PA, et al. Lower Prevalence of Diabetic Ketoacidosis at Diagnosis in Research Participants Monitored for Hyperglycemia. The Journal of clinical endocrinology and metabolism. 2024;110(1):e80-e6.	Yes	/
388	Vellanki P, Umpierrez GE. DIABETIC KETOACIDOSIS: A COMMON DEBUT OF DIABETES AMONG AFRICAN AMERICANS WITH TYPE 2 DIABETES. Endocrine practice : official journal of the American College of Endocrinology and the American Association of Clinical Endocrinologists. 2017;23(8):971-8.	No	Ineligible setting
389	Wharam JF, Argetsinger S, Lakoma M, Zhang F, Ross-Degnan D. Acute Diabetes Complications After Transition to a Value-Based Medication Benefit. JAMA health forum. 2024;5(2):e235309	Yes	/
390	Agrawal S, Baird GL, Quintos JB, Reinert SE, Gopalakrishnan G, Boney CM, et al. Pediatric Diabetic Ketoacidosis With Hyperosmolarity: Clinical Characteristics and Outcomes. Endocrine practice : official journal of the American College of Endocrinology and the American Association of Clinical Endocrinologists. 2018;24(8):726-32.	No	No data
391	Brar PC, Tell S, Mehta S, Franklin B. Hyperosmolar diabetic ketoacidosis-- review of literature and the shifting paradigm in evaluation and management. Diabetes Metab Syndr. 2021;15(6):102313.	No	Review
392	Brown M, Roberts J, Smith C, Eash D. Safety and Effectiveness of the Use of an Electronic Glucose Monitoring System Versus Weight-Based Dosing Nomogram for Treatment of Diabetic Ketoacidosis and Hyperglycemic Hyperosmolar Syndrome in a VA Hospital. Journal of diabetes science and technology. 2023;17(3):727-32.	No	No available
393	Cengiz E, Xing D, Wong JC, Wolfsdorf JI, Haymond MW, Rewers A, et al. Severe hypoglycemia and diabetic ketoacidosis among youth with type 1 diabetes in the T1D Exchange clinic registry. Pediatric diabetes. 2013;14(6):447-54.	Yes	/
394	Chen HF, Wang CY, Lee HY, See TT, Chen MH, Jiang JY, et al. Short-term case fatality rate and associated factors among inpatients with diabetic ketoacidosis and hyperglycemic hyperosmolar state: a hospital-based analysis over a 15-year period. Internal medicine (Tokyo, Japan). 2010;49(8):729-37.	Yes	/
395	Crossen SS, Wilson DM, Saynina O, Sanders LM. Outpatient Care Preceding Hospitalization for Diabetic Ketoacidosis. Pediatrics. 2016;137(6).	No	Review
396	Jin H, Meyer JM, Jeste DV. Phenomenology of and risk factors for new-onset diabetes mellitus and diabetic ketoacidosis associated with atypical antipsychotics: an analysis of 45 published cases. Annals of clinical psychiatry : official journal of the American Academy of Clinical Psychiatrists. 2002;14(1):59-64.	No	Case Report
397	Leyden J, Uber A, Herrera-Escobar JP, Levy-Carrick NC. Psychiatric and Substance Use Disorders and Their Association With Clinical Outcomes in Diabetic Ketoacidosis and Hyperosmolar Hyperglycemic Syndrome. Journal of the Academy of Consultation-Liaison Psychiatry. 2024;65(5):451-7.	No	Not data on diabetic emergecncies
398	Magee MF, Bhatt BA. Management of decompensated diabetes. Diabetic ketoacidosis and hyperglycemic hyperosmolar syndrome. Critical care clinics. 2001;17(1):75-106.	No	No available data
399	Maletkovic J, Drexler A. Diabetic ketoacidosis and hyperglycemic hyperosmolar state. Endocrinology and metabolism clinics of North America. 2013;42(4):677-95.	No	Review
400	Maniatis AK, Goehrig SH, Gao D, Rewers A, Walravens P, Klingensmith GJ. Increased incidence and severity of diabetic ketoacidosis among uninsured children with newly diagnosed type 1 diabetes mellitus. Pediatric diabetes. 2005;6(2):79-83.	Yes	/
401	Pina H, Martins JD, Guerra S, Aragüés JM, Valadas C. The silent diabetic decompensation epidemic during the SARS-CoV2 pandemic - The role of primary care in early diagnosis and prevention of severe diabetic decompensation. Primary care diabetes. 2023;17(5):524-5.	No	Review
402	Schumann C, Faust M. [Diabetic Ketoacidosis and Hyperosmolar Hyperglycemic State]. Deutsche medizinische Wochenschrift (1946). 2018;143(6):384-91.	No	Review
403	Maletkovic J, Drexler A. Diabetic ketoacidosis and hyperglycemic hyperosmolar state. Endocrinology and metabolism clinics of North America. 2013;42(4):677-95.	No	Ineligible setting
404	Nyenwe EA, Kitabchi AE. Evidence-based management of hyperglycemic emergencies in diabetes mellitus. Diabetes Res Clin Pract. 2011;94(3):340-51.	No	Unavailble data
405	Everett E, Mathioudakis N. Association of Area Deprivation and Diabetic Ketoacidosis Readmissions: Comparative Risk Analysis of Adults vs Children With Type 1 Diabetes. The Journal of clinical endocrinology and metabolism. 2019;104(8):3473-80.	No	Unavailable Data
406	Felner EI, White PC. Improving management of diabetic ketoacidosis in children. Pediatrics. 2001;108(3):735-40.	No	Ineligible participants
407	Hadley SM, Michelson KA. Delayed diagnosis of new onset pediatric diabetes leading to diabetic ketoacidosis: a retrospective cohort study. Diagnosis (Berlin, Germany). 2024;11(4):416-21.	No	Ineligible study setting
408	Issa M, Alqahtani F, Ziada KM, Stanazai Q, Aljohani S, Berzingi C, et al. Incidence and Outcomes of Non-ST Elevation Myocardial Infarction in Patients Hospitalized with Decompensated Diabetes. The American journal of cardiology. 2018;122(8):1297-302.	No	No data on diabetic emergeicncies
409	Kitabchi AE, Umpierrez GE, Fisher JN, Murphy MB, Stentz FB. Thirty years of personal experience in hyperglycemic crises: diabetic ketoacidosis and hyperglycemic hyperosmolar state. The Journal of clinical endocrinology and metabolism. 2008;93(5):1541-52.	No	experts opinion
410	Wharam JF, Argetsinger S, Lakoma M, Zhang F, Ross-Degnan D. Acute Diabetes Complications After Transition to a Value-Based Medication Benefit. JAMA health forum. 2024;5(2):e235309.	No	Unavailable data
411	Das AS, Erdman JW, Heistand EC, Lioutas VA, Fehnel CR, Yoon J, et al. Acute hyperglycemia is associated with intraventricular extension among patients with spontaneous intracerebral hemorrhage. Journal of the neurological sciences. 2024;467:123320.	No	No available data
412	de Oliveira C, Tanner B, Colton P, Kurdyak P. Understanding the scope of preventable acute care spending among patients with eating disorders. The International journal of eating disorders. 2023;56(6):1156-87.	No	Unavailable data
413	Huang H, Liu J, Li Q, Qiao L, Chen S, Kang Y, et al. Relationship between stress hyperglycemia and worsening heart failure in patients with significant secondary mitral regurgitation. Atherosclerosis. 2024;394:117306.	No	No data on diabetic emergencies
414	Huang YW, Yin XS, Li ZP. Association of the stress hyperglycemia ratio and clinical outcomes in patients with stroke: A systematic review and meta-analysis. Frontiers in neurology. 2022;13:999536.	No	Systematic Review and Meta-Analysis
415	Maldonado MR, Chong ER, Oehl MA, Balasubramanyam A. Economic impact of diabetic ketoacidosis in a multiethnic indigent population: analysis of costs based on the precipitating cause. Diabetes Care. 2003;26(4):1265-9.	Yes	/
416	Maletkovic J, Drexler A. Diabetic ketoacidosis and hyperglycemic hyperosmolar state. Endocrinology and metabolism clinics of North America. 2013;42(4):677-95.	No	Review
417	Norton P, Trus P, Wang F, Thornton MJ, Chang CY. Understanding and treating diabetic foot ulcers: Insights into the role of cutaneous microbiota and innovative therapies. Skin health and disease. 2024;4(4):e399.	No	No data on diabetic emergeicncies
418	Seinfeld J, Sobrevilla A, Rosales ML, Ibáñez M, Ruiz D, Penny E, et al. Economic burden of type-2 diabetes in Peru: a cost-of-illness study valuing cost differences associated with the level of glycemic control. Expert review of pharmacoeconomics & outcomes research. 2024;24(5):661-9.	No	Review
419	Shan Y, Lin M, Gu F, Ying S, Bao X, Zhu Q, et al. Association between fasting stress hyperglycemia ratio and contrast-induced acute kidney injury in coronary angiography patients: a cross-sectional study. Frontiers in endocrinology. 2023;14:1300373.	No	Unavailable Data
420	Soares AR, Coelho M, Tracey M, Carvalho D, Silva-Nunes J. Epidemiological, Social and Economic Burden of Severe Hypoglycaemia in Patients with Diabetes Mellitus in Portugal: A Structured Literature Review. Diabetes therapy : research, treatment and education of diabetes and related disorders. 2023;14(2):265-91.	No	Review
421	Tiruneh KG, Mekonnen MS, Getnet Zemeskel A, Ayehu Akele M, Meno Abose A, Zewde Wendimu A. Incidence and predictors of hyperglycemic emergencies among adult diabetic patients at public hospitals of Sidama Region and Gedeo Zone, Southern Ethiopia: a survival analysis. Therapeutic advances in endocrinology and metabolism. 2024;15:20420188241303416.	yes	/
422	Ward A, Alvarez P, Vo L, Martin S. Direct medical costs of complications of diabetes in the United States: estimates for event-year and annual state costs (USD 2012). Journal of medical economics. 2014;17(3):176-83.	No	Ineligible study setting
423	Yang X, Shi N, Yao L, He W, Zhu P, Li S, et al. Impact of admission and early persistent stress hyperglycaemia on clinical outcomes in acute pancreatitis. Frontiers in endocrinology. 2022;13:998499.	No	Unavialable data
424	Yue X, Wu J, Ruan Z, Wolden ML, Li L, Lin Y. The Burden of Hypoglycemia in Patients With Insulin-Treated Diabetes Mellitus in China: Analysis of Electronic Medical Records From 4 Tertiary Hospitals. Value in health regional issues. 2020;21:17-21.	Yes	/
425	Chen G, Li M, Wen X, Wang R, Zhou Y, Xue L, et al. Association Between Stress Hyperglycemia Ratio and In-hospital Outcomes in Elderly Patients With Acute Myocardial Infarction. Frontiers in cardiovascular medicine. 2021;8:698725.	No	No Data on diabetic emergencies
426	O'Brien JA, Shomphe LA, Kavanagh PL, Raggio G, Caro JJ. Direct medical costs of complications resulting from type 2 diabetes in the U.S. Diabetes Care. 1998;21(7):1122-8.	No	Ineligible study setting
427	Richard T, Issa R, Andres E, Gourieux B, Jeandidier N, Michel B. Iatrogenic hypoglycemia-related hospital admissions identified through databases: economic burden and causes. International journal of clinical pharmacy. 2019;41(5):1159-65.	Yes	/
428	Ahammed A, Aktaruzzaman A, Gaffar AJ, Afsana F, Mir AS, Kabir L, et al. Economic Burden of Severe Hypoglycemia Among Patients With Diabetes Mellitus. Cureus. 2022;14(11):e31889.	Yes	/
429	Aljunid SM, Aung YN, Ismail A, Abdul Rashid SAZ, Nur AM, Cheah J, et al. Economic burden of hypoglycemia for type II diabetes mellitus patients in Malaysia. PLoS One. 2019;14(10):e0211248.	Yes	/
430	Brod M, Wolden M, Groleau D, Bushnell DM. Understanding the economic, daily functioning, and diabetes management burden of non-severe nocturnal hypoglycemic events in Canada: differences between type 1 and type 2. Journal of medical economics. 2014;17(1):11-20.	No	Ineligible study setting
431	Chelliah A, Burge MR. Hypoglycaemia in elderly patients with diabetes mellitus: causes and strategies for prevention. Drugs & aging. 2004;21(8):511-30.	No	Unavailable data
432	Edelman SV, Blose JS. The Impact of Nocturnal Hypoglycemia on Clinical and Cost-Related Issues in Patients With Type 1 and Type 2 Diabetes. Diabetes Educ. 2014;40(3):269-79.	No	No avialable data
433	Foos V, Varol N, Curtis BH, Boye KS, Grant D, Palmer JL, et al. Economic impact of severe and non-severe hypoglycemia in patients with Type 1 and Type 2 diabetes in the United States. Journal of medical economics. 2015;18(6):420-32.	No	Ineligible study setting
434	Ha WC, Oh SJ, Kim JH, Lee JM, Chang SA, Sohn TS, et al. Severe hypoglycemia is a serious complication and becoming an economic burden in diabetes. Diabetes & metabolism journal. 2012;36(4):280-4.	yes	/
435	Huang C, Huang L, Huang Q, Lin L, Wang L, Wu Y, et al. Mitophagy disorder mediates cardiac deterioration induced by severe hypoglycemia in diabetic mice. Molecular and cellular endocrinology. 2023;575:111994.	No	Unavialble data
436	Jakubczyk M, Lipka I, Pawęska J, Niewada M, Rdzanek E, Zaletel J, et al. Cost of severe hypoglycaemia in nine European countries. Journal of medical economics. 2016;19(10):973-82.	No	Ineligible study setting
437	Kosachunhanun N, Wongsa D, Permsuwan U. Factors and economic burden of non-severe hypoglycemia among insulin-treated type 2 diabetes patients: a cross-sectional study. Curr Med Res Opin. 2024;40(3):385-93.	No	Unavialable data
438	Osumili B, Artime E, Mitchell B, Rubio-de Santos M, Díaz-Cerezo S, Giménez M, et al. Cost of Severe Hypoglycemia and Budget Impact with Nasal Glucagon in Patients with Diabetes in Spain. Diabetes therapy : research, treatment and education of diabetes and related disorders. 2022;13(4):775-94.	No	Ineligible study setting
439	Parekh W, Hoskins N, Baker-Knight J, Ramirez de Arellano A, Mezquita Raya P. The Economic Burden of Insulin-Related Hypoglycemia in Spain. Diabetes therapy : research, treatment and education of diabetes and related disorders. 2017;8(4):899-913.	No	Ineligible study setting
440	Parekh W, Streeton SE, Baker-Knight J, Montagnoli R, Nicoziani P, Marchesini G. The Economic Burden of Insulin-Related Hypoglycemia in Adults with Diabetes: An Analysis from the Perspective of the Italian Healthcare System. Diabetes therapy : research, treatment and education of diabetes and related disorders. 2018;9(3):1037-47.	No	Ineligible study setting
441	Medical resource use, disturbance of daily life and burden of hypoglycemia in insulin-treated patients with diabetes: results from a European online survey. Expert review of pharmacoeconomics & outcomes research. 2013;13(1):123-30.	No	Ineligible study setting
442	Soares AR, Coelho M, Tracey M, Carvalho D, Silva-Nunes J. Epidemiological, Social and Economic Burden of Severe Hypoglycaemia in Patients with Diabetes Mellitus in Portugal: A Structured Literature Review. Diabetes therapy : research, treatment and education of diabetes and related disorders. 2023;14(2):265-91.	No	Review
443	Tzogiou C, Wieser S, Eichler K, Carlander M, Djalali S, Rosemann T, et al. Incidence and costs of hypoglycemia in insulin-treated diabetes in Switzerland: A health-economic analysis. Journal of diabetes and its complications. 2023;37(6):108476.	No	Ineligible study setting
444	Unger J, Parkin C. Hypoglycemia in insulin-treated diabetes: a case for increased vigilance. Postgraduate medicine. 2011;123(4):81-91.	No	case report
445	Varghese J, Mohan N, Kumar I, Kumar G, Trikkur S, Nair S, et al. A Study on the Incidence and Impact of Dysglycemia in Non-diabetic Sepsis Patients. Cureus. 2024;16(8):e66546.	No	Unavailable Data
446	Willis WD, Diago-Cabezudo JI, Madec-Hily A, Aslam A. Yue X, Wu J, Ruan Z, Wolden ML, Li L, Lin Y. The Burden of Hypoglycemia in Patients With Insulin-Treated Diabetes Mellitus in China: Analysis of Electronic Medical Records From 4 Tertiary Hospitals. Value in health regional issues. 2020;21:17-21.	Yes	/
447	Asgharzadeh A, Patel M, Connock M, Damery S, Ghosh I, Jordan M, et al. Hybrid closed-loop systems for managing blood glucose levels in type 1 diabetes: a systematic review and economic modelling. Health technology assessment (Winchester, England). 2024;28(80):1-190.	No	Review
448	Moisan J, Breton MC, Villeneuve J, Grégoire JP. Hypoglycemia-related emergency department visits and hypoglycemia-related hospitalizations among new users of antidiabetes treatments. Can J Diabetes. 2013;37(3):143-9.	Yes	/
449	Nordfeldt S, Jonsson D. Short-term effects of severe hypoglycaemia in children and adolescents with type 1 diabetes. A cost-of-illness study. Acta paediatrica (Oslo, Norway : 1992). 2001;90(2):137-42.	No	Unavialable data
450	Orozco-Beltrán D, Mezquita-Raya P, Ramírez de Arellano A, Galán M. Self-reported frequency and impact of hypoglycemic events in Spain. Diabetes therapy : research, treatment and education of diabetes and related disorders. 2014;5(1):155-68.	No	Ineligible study setting
451	6Parekh WA, Ashley D, Chubb B, Gillies H, Evans M. Approach to assessing the economic impact of insulin-related hypoglycaemia using the novel Local Impact of Hypoglycaemia Tool. Diabetic medicine : a journal of the British Diabetic Association. 2015;32(9):1156-66.	No	No data on Diabetic emergenceis
452	Pawaskar M, Witt EA, Engel SS, Rajpathak SN, Iglay K. Severity of hypoglycaemia and health-related quality of life, work productivity and healthcare costs in patients with type 2 diabetes in Europe. Endocrinology, diabetes & metabolism. 2018;1(2):e00011.	No	Ineligible study setting
453	Ramachandran A, Gupta V, Kesavadev J, Kalra S. Understanding the safety of the new ultra long acting basal insulin. The Journal of the Association of Physicians of India. 2014;62(1 Suppl):35-42.	No	Not about diabetic emergencies
454	Reviriego J, Gomis R, Marañés JP, Ricart W, Hudson P, Sacristán JA. Cost of severe hypoglycaemia in patients with type 1 diabetes in Spain and the cost-effectiveness of insulin lispro compared with regular human insulin in preventing severe hypoglycaemia. International journal of clinical practice. 2008;62(7):1026-32.	No	Ineligible study setting
455	Veronese G, Marchesini G, Forlani G, Saragoni S, Degli Esposti L, Centis E, et al. Costs associated with emergency care and hospitalization for severe hypoglycemia. Nutrition, metabolism, and cardiovascular diseases : NMCD. 2016;26(4):345-51.	No	Unavialable data
456	Ilag LL, Kronick S, Ernst RD, Grondin L, Alaniz C, Liu L, et al. Impact of a critical pathway on inpatient management of diabetic ketoacidosis. Diabetes Res Clin Pract. 2003;62(1):23-32.	No	Review
457	Maniatis AK, Goehrig SH, Gao D, Rewers A, Walravens P, Klingensmith GJ. Increased incidence and severity of diabetic ketoacidosis among uninsured children with newly diagnosed type 1 diabetes mellitus. Pediatric diabetes. 2005;6(2):79-83.	No	unavailable Data
458	Saydah SH, Shrestha SS, Zhang P, Zhou X, Imperatore G. Medical Costs Among Youth Younger Than 20 Years of Age With and Without Diabetic Ketoacidosis at the Time of Diabetes Diagnosis. Diabetes Care. 2019;42(12):2256-61.	No	unavailable data
459	Desai R, Singh S, Syed MH, Dave H, Hasnain M, Zahid D, et al. Temporal Trends in the Prevalence of Diabetes Decompensation (Diabetic Ketoacidosis and Hyperosmolar Hyperglycemic State) Among Adult Patients Hospitalized with Diabetes Mellitus: A Nationwide Analysis Stratified by Age, Gender, and Race. Cureus. 2019;11(4):e4353.	No	Unavialable data
460	Ebekozien O, Agarwal S, Noor N, Albanese-O'Neill A, Wong JC, Seeherunvong T, et al. Inequities in Diabetic Ketoacidosis Among Patients With Type 1 Diabetes and COVID-19: Data From 52 US Clinical Centers. The Journal of clinical endocrinology and metabolism. 2021;106(4):e1755-e62.	No	ineligble study stteing
461	Farzadfar D, Gordon CA, Falsetta KP, Calder T, Tsegaye A, Kohn N, et al. Assessment of Insulin Infusion Requirements in COVID-19-Infected Patients With Diabetic Ketoacidosis. Endocrine practice : official journal of the American College of Endocrinology and the American Association of Clinical Endocrinologists. 2022;28(8):787-94.	No	unavilable data
462	Grasch JL, Lammers S, Scaglia Drusini F, Vickery SS, Venkatesh KK, Thung S, et al. Clinical Presentation and Outcomes of Diabetic Ketoacidosis in Pregnancy. Obstetrics and gynecology. 2024;144(5):590-8.	No	Ineligible participants
463	Kubota-Mishra E, Huang X, Minard CG, Astudillo M, Refaey A, Montes G, et al. High Prevalence of A(-)β(+) Ketosis-Prone Diabetes in Children with Type 2 Diabetes and Diabetic Ketoacidosis at Diagnosis: Evidence from the Rare and Atypical Diabetes Network (RADIANT). Pediatric diabetes. 2024;2024.	No	Unavialable data
464	Michelson KA, Dart AH, Bachur RG, Mahajan P, Finkelstein JA. Measuring complications of serious pediatric emergencies using ICD-10. Health services research. 2021;56(2):225-34.	No	Ineligible participants
465	Miyake Y. [Management of hyperglycemic crises and severe hypoglycemia in the emergency department]. Brain and nerve = Shinkei kenkyu no shinpo. 2014;66(2):97-105.	No	Unavailable data
466	Nkpozi MO, Akhidue K, Unachukwu CN, Chinenye S, Chappjumbo AU. Hyperglycaemic Emergencies in a Tertiary Health Facility in South-Eastern Nigeria. West African journal of medicine. 2018;35(3):137-43.	yes	/
467	Pasquel FJ, Tsegka K, Wang H, Cardona S, Galindo RJ, Fayfman M, et al. Clinical Outcomes in Patients With Isolated or Combined Diabetic Ketoacidosis and Hyperosmolar Hyperglycemic State: A Retrospective, Hospital-Based Cohort Study. Diabetes Care. 2020;43(2):349-57.	Yes	/
468	Rewers A. Acute Metabolic Complications in Diabetes. In: Cowie CC, Casagrande SS, Menke A, Cissell MA, Eberhardt MS, Meigs JB, et al., editors. Diabetes in America. Bethesda (MD): National Institute of Diabetes and Digestive and Kidney Diseases (US); 2018.	No	Review
469	Rosenbloom AL. Hyperglycemic crises and their complications in children. Journal of pediatric endocrinology & metabolism : JPEM. 2007;20(1):5-18.	No	Review
470	Vellanki P, Umpierrez GE. DIABETIC KETOACIDOSIS: A COMMON DEBUT OF DIABETES AMONG AFRICAN AMERICANS WITH TYPE 2 DIABETES. Endocrine practice : official journal of the American College of Endocrinology and the American Association of Clinical Endocrinologists. 2017;23(8):971-8.	No	Review
471	Anthanont P, Khawcharoenporn T, Tharavanij T. Incidences and outcomes of hyperglycemic crises: a 5-year study in a tertiary care center in Thailand. Journal of the Medical Association of Thailand = Chotmaihet thangphaet. 2012;95(8):995-1002.	No	Unavialable Data
472	Benoit SR, Hora I, Pasquel FJ, Gregg EW, Albright AL, Imperatore G. Trends in Emergency Department Visits and Inpatient Admissions for Hyperglycemic Crises in Adults With Diabetes in the U.S., 2006-2015. Diabetes Care. 2020;43(5):1057-64.	Yes	/
473	Bowden SA, Duck MM, Hoffman RP. Young children (<5 yr) and adolescents (>12 yr) with type 1 diabetes mellitus have low rate of partial remission: diabetic ketoacidosis is an important risk factor. Pediatric diabetes. 2008;9(3 Pt 1):197-201.	No	Ineligible participants
474	Burnet DL, Cooper AJ, Drum ML, Lipton RB. Risk factors for mortality in a diverse cohort of patients with childhood-onset diabetes in Chicago. Diabetes Care. 2007;30(10):2559-63.	No	inelgible study setting
475	Campbell MS, Schatz DA, Chen V, Wong JC, Steck A, Tamborlane WV, et al. A contrast between children and adolescents with excellent and poor control: the T1D Exchange clinic registry experience. Pediatric diabetes. 2014;15(2):110-7.	No	Unavailble data
476	Chan KH, Thimmareddygari D, Ramahi A, Atallah L, Baranetsky NG, Slim J. Clinical characteristics and outcome in patients with combined diabetic ketoacidosis and hyperosmolar hyperglycemic state associated with COVID-19: A retrospective, hospital-based observational case series. Diabetes Res Clin Pract. 2020;166:108279.	No	Case Series
477	Chung ST, Perue GG, Johnson A, Younger N, Hoo CS, Pascoe RW, et al. Predictors of hyperglycaemic crises and their associated mortality in Jamaica. Diabetes Res Clin Pract. 2006;73(2):184-90.	Yes	/
478	Desse TA, Eshetie TC, Gudina EK. Predictors and treatment outcome of hyperglycemic emergencies at Jimma University Specialized Hospital, southwest Ethiopia. BMC Res Notes. 2015;8:553.	Yes	/
479	Ekpebegh C, Longo-Mbenza B. Mortality in hyperglycemic crisis: a high association with infections and cerebrovascular disease. Minerva endocrinologica. 2013;38(2):187-93.	No	unavialable data on diabetic emerginces
480	Ellis DA, Templin T, Naar-King S, Frey MA, Cunningham PB, Podolski CL, et al. Multisystemic therapy for adolescents with poorly controlled type I diabetes: Stability of treatment effects in a randomized controlled trial. Journal of consulting and clinical psychology. 2007;75(1):168-74.	No	Not about cryptorchidism
481	Ilkowitz JT, Choi S, Rinke ML, Vandervoot K, Heptulla RA. Pediatric Type 1 Diabetes: Reducing Admission Rates for Diabetes Ketoacidosis. Quality management in health care. 2016;25(4):231-7.	No	Ineligible participants
482	Low JC, Felner EI, Muir AB, Brown M, Dorcelet M, Peng L, et al. Do obese children with diabetic ketoacidosis have type 1 or type 2 diabetes? Primary care diabetes. 2012;6(1):61-5.	No	Ineligible participants
483	Mack-Fogg JE, Orlowski CC, Jospe N. Continuous subcutaneous insulin infusion in toddlers and children with type 1 diabetes mellitus is safe and effective. Pediatric diabetes. 2005;6(1):17-21.	No	Ineligible participants
484	Ostman J, Landin-Olsson M, Törn C, Palmer J, Lernmark A, Arnqvist H, et al. Ketoacidosis in young adults is not related to the islet antibodies at the diagnosis of Type 1 diabetes mellitus--a nationwide study. Diabetic medicine : a journal of the British Diabetic Association. 2000;17(4):269-74.	No	Ineligible study setting
485	Pinhas-Hamiel O, Dolan LM, Zeitler PS. Diabetic ketoacidosis among obese African-American adolescents with NIDDM. Diabetes Care. 1997;20(4):484-6.	No	Review
486	Schneider S. [Hyperglycemic crisis in patients with diabetes mellitus]. Medizinische Klinik, Intensivmedizin und Notfallmedizin. 2012;107(6):435-9.	No	Review
487	Tong CV, Yow HY, Mohd Noor N, Hussein Z. Diabetes emergencies around Ramadan study (DEARS) - A multi-center study of diabetes emergencies admitted before, during and after Ramadan in Malaysia. Diabetes Res Clin Pract. 2021;175:108854.	No	Unavialable data
488	Umpierrez G, Freire AX. Abdominal pain in patients with hyperglycemic crises. Journal of critical care. 2002;17(1):63-7.	No	Review
489	Wong JC, Foster NC, Maahs DM, Raghinaru D, Bergenstal RM, Ahmann AJ, et al. Real-time continuous glucose monitoring among participants in the T1D Exchange clinic registry. Diabetes Care. 2014;37(10):2702-9.	No	unavialable data
490	Yan JW, Gushulak KM, Columbus MP, Hamelin AL, Wells GA, Stiell IG. Sentinel visits in emergency department patients with diabetes mellitus as a warning sign for hyperglycemic emergencies. Cjem. 2018;20(2):230-7.	No	Report
491	Wang Y, Jiao T, Muschett MR, Brown JD, Guo SJ, Kulshreshtha A, et al. Associations Between Postdischarge Care and Cognitive Impairment-Related Hospital Readmissions for Ketoacidosis and Severe Hypoglycemia in Adults With Diabetes. Diabetes Care. 2024;47(2):225-32.	No	Unavialbe Data
492	Fu EL, D'Andrea E, Wexler DJ, Patorno E, Paik JM. Safety of Sodium-Glucose Cotransporter-2 Inhibitors in Patients with CKD and Type 2 Diabetes: Population-Based US Cohort Study. Clinical journal of the American Society of Nephrology : CJASN. 2023;18(5):592-601.	No	Ineligible study setting
493	Kurani SS, Heien HC, Sangaralingham LR, Inselman JW, Shah ND, Golden SH, et al. Association of Area-Level Socioeconomic Deprivation With Hypoglycemic and Hyperglycemic Crises in US Adults With Diabetes. JAMA Netw Open. 2022;5(1):e2143597.	No	ineligble study stteing
494	Mack-Fogg JE, Orlowski CC, Jospe N. Continuous subcutaneous insulin infusion in toddlers and children with type 1 diabetes mellitus is safe and effective. Pediatric diabetes. 2005;6(1):17-	No	Ineligible participants
495	McCoy RG, Herrin J, Lipska KJ, Shah ND. Recurrent hospitalizations for severe hypoglycemia and hyperglycemia among U.S. adults with diabetes. Journal of diabetes and its complications. 2018;32(7):693-701.	No	Ineligible study setting
496	Renard E, Ikegami H, Daher Vianna AG, Pozzilli P, Brette S, Bosnyak Z, et al. The SAGE study: Global observational analysis of glycaemic control, hypoglycaemia and diabetes management in T1DM. Diabetes/metabolism research and reviews. 2021;37(7):e3430.	No	Ineligible study setting
497	Shah A, Deak A, Allen S, Silfani E, Koppin C, Zisman-Ilani Y, et al. Some characteristics of hyperglycaemic crisis differ between patients with and without COVID-19 at a safety-net hospital in a cross-sectional study. Annals of medicine. 2021;53(1):1642-5.	No	Unavalible Data
498	Wong JC, Foster NC, Maahs DM, Raghinaru D, Bergenstal RM, Ahmann AJ, et al. Real-time continuous glucose monitoring among participants in the T1D Exchange clinic registry. Diabetes Care. 2014;37(10):2702-9.	No	Unavailable data
499	NDIZIHIWE E. Clinical profile and hospitalization outcome of patients admitted with hyperglycemic emergencies at tertiary hospitals in Rwanda: UR-College of Medicine and Health Sciences; 2021.	yes	/
500	Ponesai N, Anderson C, Mufuta T, Gombe N, Lucia T, Donewell B. Risk factors for diabetic complications among diabetic patients, Chirumanzu District, Zimbabwe, 2011. Austin J Public Health Epidemiol. 2015;2(2):1-7.	yes	/
501	Doubova SV, Ferreira-Hermosillo A, Pérez-Cuevas R, Barsoe C, Gryzbowski-Gainza E, Valencia JE. Socio-demographic and clinical characteristics of type 1 diabetes patients associated with emergency room visits and hospitalizations in Mexico.	yes	/
502	Mutowo MP, Lorgelly PK, Laxy M, Renzaho A, Mangwiro JC, Owen AJ. The hospitalization costs of diabetes and hypertension complications in Zimbabwe: estimations and correlations. Journal of diabetes research. 2016;2016.	No	No available data
503	Aljunid SM, Aung YN, Ismail A, Abdul Rashid SAZ, Nur AM, Cheah J, et al. Economic burden of hypoglycemia for type II diabetes mellitus patients in Malaysia. PLoS One. 2019;14(10):e0211248.	yes	/
504	Acharya LD, Rau NR, Udupa N, Rajan MS, Vijayanarayana K. Assessment of cost of illness for diabetic patients in South Indian tertiary care hospital. (0976-4879 (Print)).	yes	/
505	Ha WC, Oh SJ, Kim JH, Lee JM, Chang SA, Sohn TS, et al. Severe hypoglycemia is a serious complication and becoming an economic burden in diabetes. Diabetes & metabolism journal. 2012;36(4):280-4.	yes	/
506	Bommer C, Heesemann E, Sagalova V, Manne-Goehler J, Atun R, Bärnighausen T, et al. The global economic burden of diabetes in adults aged 20–79 years: a cost-of-illness study. The lancet Diabetes & endocrinology. 2017;5(6):423-30.	No	Ineligible study setting
507	Sadikot SM, Singh V. Managing diabetes in India: paradigms in care--outcomes and analysis in a comprehensive, clinical practice survey of Indian physicians. Journal of the Indian Medical Association. 2011;109(11):839-42, 44-8.	No	experts opinion
508	Bouguerra R, Alberti H, Salem LB, Rayana CB, Atti JE, Gaigi S, et al. The global diabetes pandemic: the Tunisian experience. European journal of clinical nutrition. 2007;61(2):160-5.	No	Unavialble data
509	Cherubini V, Grimsmann JM, Åkesson K, Birkebæk NH, Cinek O, Dovč K, et al. Temporal trends in diabetic ketoacidosis at diagnosis of paediatric type 1 diabetes between 2006 and 2016: results from 13 countries in three continents. Diabetologia. 2020;63(8):1530-41.	No	Ineligible study setting
510	Wabe NT, Angamo MT, Hussein S. Medication adherence in diabetes mellitus and self management practices among type-2 diabetics in Ethiopia. North American journal of medical sciences. 2011;3(9):418.	No	Unavialbe Data
511	Varughese B, Oliver L, Lavelle P, Bhaila R, Rousseau B. EPH179 The Economic Impact of Diabetic Ketoacidosis (DKA) in people with T1DM at high risk for DKA: A structured literature review. Value in Health. 2022;25(12):S225.	No	Review
512	Kakusa M, Kamanga B, Ngalamika O, Nyirenda S. Comatose and noncomatose adult diabetic ketoacidosis patients at the University Teaching Hospital, Zambia: Clinical profiles, risk factors, and mortality outcomes. Indian journal of endocrinology and metabolism. 2016;20(2):199-205.	yes	/
513	Edo AE. Clinical profile and outcomes of adult patients with hyperglycemic emergencies managed at a tertiary care hospital in Nigeria. Nigerian medical journal : journal of the Nigeria Medical Association. 2012;53(3):121-5.	yes	/
514	Drummond MF, Sculpher MJ, Claxton K, Stoddart GL, Torrance GW. Methods for the economic evaluation of health care programmes: Oxford university press; 2015.	No	Unavialble data
515	Ettaro L, Songer TJ, Zhang P, Engelgau MM. Cost-of-illness studies in diabetes mellitus. Pharmacoeconomics. 2004;22:149-64.	No	conference Abstract
516	Seuring T, Archangelidi O, Suhrcke M. The economic costs of type 2 diabetes: a global systematic review. Pharmacoeconomics. 2015;33:811-31.+	No	systematic Review
517	Ng CS, Lee JY, Toh MP, Ko Y. Cost-of-illness studies of diabetes mellitus: a systematic review. Diabetes research and clinical practice. 2014;105(2):151-63.	No	Systemtic Review
518	Andreano A, Bosio M, Russo AG. Emergency attendance for acute hyper- and hypoglycaemia in the adult diabetic population of the metropolitan area of Milan: quantifying the phenomenon and studying its predictors. BMC endocrine disorders. 2020;20(1):72.	No	Ineligible study setting
519	Baechle C, Stahl-Pehe A, Castillo K, Gontscharuk V, Holl RW, Rosenbauer J. Family and household structure are associated with acute type 1 diabetes complications: results of cross-sectional analyses. Diabetic medicine : a journal of the British Diabetic Association. 2020;37(12):2075-80.	No	Unavialable Data
520	Bode BW. Defining the importance of daily glycemic control and implications for type 2 diabetes management. Postgraduate medicine. 2009;121(5):82-93.	No	Review
521	Doubova SV, Ferreira-Hermosillo A, Pérez-Cuevas R, Barsoe C, Gryzbowski-Gainza E, Valencia JE. Socio-demographic and clinical characteristics of type 1 diabetes patients associated with emergency room visits and hospitalizations in Mexico. BMC Health Serv Res. 2018;18(1):602.	yes	/
522	García-Talavera Espín NV, López-Ruiz A, Nuñez Sánchez M, Meoro Avilés A, Sánchez Cañizares C, Romero López-Reinoso H, et al. How to reduce avoidable admissions due to acute diabetes complications?: interrelation between primary and specialized attention in a diabetes unit. Nutricion hospitalaria. 2012;27(6):2079-88.	No	Unavialable data
523	Jiang DH, Herrin J, Van Houten HK, McCoy RG. Evaluation of High-Deductible Health Plans and Acute Glycemic Complications Among Adults With Diabetes. JAMA Netw Open. 2023;6(1):e2250602.	No	Unavialble data
524	Kozioł M, Towpik I, Żurek M, Niemczynowicz J, Wasążnik M, Sanchak Y, et al. Predictors of Rehospitalization and Mortality in Diabetes-Related Hospital Admissions. Journal of clinical medicine. 2021;10(24).	No	Unavailable data
525	O'Brien JA, Patrick AR, Caro JJ. Cost of managing complications resulting from type 2 diabetes mellitus in Canada. BMC Health Serv Res. 2003;3(1):7.	No	Ineligible study setting
526	Liu J, Wang R, Ganz ML, Paprocki Y, Schneider D, Weatherall J. The burden of severe hypoglycemia in type 2 diabetes. Curr Med Res Opin. 2018;34(1):179-86.	No	Review
527	Li J, Wang R, Ganz ML, Paprocki Y, Schneider D, Weatherall J. The burden of severe hypoglycemia in type 1 diabetes. Curr Med Res Opin. 2018;34(1):171-7.	No	Review
528	Ward A, Alvarez P, Vo L, Martin S. Direct medical costs of complications of diabetes in the United States: estimates for event-year and annual state costs (USD 2012). Journal of medical economics. 2014;17(3):176-83.	No	Ineligible study setting
529	Washington RE, Andrews RM, Mutter R. Emergency Department Visits for Adults with Diabetes, 2010. Healthcare Cost and Utilization Project (HCUP) Statistical Briefs. Rockville (MD): Agency for Healthcare Research and Quality (US); 2006.	No	Ineligible study setting
530	Shaikh BH, Sohaib M, Alshantti R, Barrera F, Faridi FS, Murvelashvili N. Diabetic Ketoacidosis and the Domino Effect. The American journal of case reports. 2018;19:1342-4.	No	case report
531	Skrepnek GH, Mills JL, Sr., Armstrong DG. A Diabetic Emergency One Million Feet Long: Disparities and Burdens of Illness among Diabetic Foot Ulcer Cases within Emergency Departments in the United States, 2006-2010. PLoS One. 2015;10(8):e0134914.	No	unavilable Data
532	Soares AR, Coelho M, Tracey M, Carvalho D, Silva-Nunes J. Epidemiological, Social and Economic Burden of Severe Hypoglycaemia in Patients with Diabetes Mellitus in Portugal: A Structured Literature Review. Diabetes therapy : research, treatment and education of diabetes and related disorders. 2023;14(2):265-91.	No	Review
533	Rahmatullah, Ahmedani MY, Basit A, Zia S, Hasan I, Masroor Q, et al. Evidence-based risk factors for major complications during Ramadan fasting in people with diabetes grouped under IDF-DAR risk categories. Diabetes Res Clin Pract. 2022;185:109234.	No	Unavialable Data
534	Echouffo-Tcheugui JB, Garg R. Management of Hyperglycemia and Diabetes in the Emergency Department. Curr Diab Rep. 2017;17(8):56.	No	Review
535	Wentzell K, Nagel KE. Financial stress in emerging adults with type 1 diabetes: a mini review integrating lessons from cancer research. Frontiers in clinical diabetes and healthcare. 2024;5:1328444.	No	Review
536	Bavuma C, Sahabandu D, Musafiri S, Danquah I, McQuillan R, Wild S. Atypical forms of diabetes mellitus in Africans and other non-European ethnic populations in low- and middle-income countries: a systematic literature review. Journal of global health. 2019;9(2):020401.	No	Systemtic Review
537	Das S, Rastogi A, Harikumar KVS, Dutta D, Sahay R, Kalra S, et al. Diagnosis and Management Considerations in Steroid-Related Hyperglycemia in COVID-19: A Position Statement from the Endocrine Society of India. Indian J Endocrinol Metab. 2021;25(1):4-11.	No	Unavialable Data
537	Desai D, Mehta D, Mathias P, Menon G, Schubart UK. Health Care Utilization and Burden of Diabetic Ketoacidosis in the U.S. Over the Past Decade: A Nationwide Analysis. Diabetes Care. 2018;41(8):1631-8.	No	Review
339	Fogliazza F, Sambati V, Iovane B, Lazzeroni P, Street ME, Esposito S. Telemedicine for Managing Type 1 Diabetes in Children and Adolescents Before and After the COVID-19 Pandemic. Journal of clinical medicine. 2024;13(23).	No	Unavialbe Data
340	Gangu K, Basida SD, Vijayan A, Avula S, Bobba A. Outcomes of Diabetic Ketoacidosis in Adults With End-Stage Kidney Disease: Retrospective Study Based on a National Database. Cureus. 2022;14(5):e24782.	No	Not about diabetic emergencies
341	Kalla Vyas A, Oud L. Temporal patterns of hospitalizations for diabetic ketoacidosis in children and adolescents. PLoS One. 2021;16(1):e0245012.	No	Ineligible participants
342	Kichloo A, El-Amir Z, Wani F, Shaka H. Hospitalizations for ketoacidosis in type 1 diabetes mellitus, 2008 to 2018. Proceedings (Baylor University Medical Center). 2022;35(1):1-5.	No	Incomplet information
543	Pambou Damiens A, Ganga-Zandzou PS, Tsoucka Ibounde E, Kayemba-Kay's S, Baye E, Biloghe P, et al. Type 1 diabetes mellitus in Gabon: A study of epidemiological aspects. International journal of pediatrics & adolescent medicine. 2019;6(3):87-91	No	Unavialbe Data
544	Pattanaik S, Dhamija P, Malhotra S, Sharma N, Pandhi P. Evaluation of cost of treatment of drug-related events in a tertiary care public sector hospital in Northern India: a prospective study. British journal of clinical pharmacology. 2009;67(3):363-9.	No	Unavialable data
545	Shaka H, Aguilera M, Aucar M, El-Amir Z, Wani F, Muojieje CC, et al. Rate and Predictors of 30-day Readmission Following Diabetic Ketoacidosis in Type 1 Diabetes Mellitus: A US Analysis. The Journal of clinical endocrinology and metabolism. 2021;106(9):2592-9.	No	Ineligible study setting
546	Thalange N, Aldhouse NVJ, Kitchen H, Howard D, Tutkunkardas D, Håkan-Bloch J. Healthcare Resource Utilization and Costs Associated with Ketosis Events in Pediatric and Adult Patients with Type 1 Diabetes Mellitus in the UK. Diabetes therapy : research, treatment and education of diabetes and related disorders. 2017;8(5):1065-78.	No	Ineligible study setting
547	Wang X, Ye D, Chen M, Song L, Bian J, Huang L, et al. Burden of diabetes mellitus in Weifang: Changing trends in prevalence and deaths from 2010 to 2021. PLoS One. 2024;19(10):e0312871.	No	review
548	Alawneh D, Younis M, Hamarshi MS. The Impact of a New Best Practice Advisory on the Management of Diabetic Ketoacidosis. Current diabetes reviews. 2021;17(5):e110320187540.	No	Unavialable Data
